# Supplementary material for: Single-cell image-based genetic screens systematically identify regulators of Ebola virus subcellular infection dynamics
Source: bioRxiv. 2024 Apr 7:2024.04.06.588168. Preprint. [Version 1] doi: 10.1101/2024.04.06.588168 (PMC11014611; doi:10.1101/2024.04.06.588168)
Supplement: Supplement 1 [file media-1.xlsx]

## Sheet: TableS1
	VP35 Protein Median Cell		VP35 RNA FISH Median Cell		Jun Median Nuclear
Gene Symbol	FDR-adjusted p-value	Mean cumulative delta AUC	FDR-adjusted p-value	Mean cumulative delta AUC	FDR-adjusted p-value	Mean cumulative delta AUC
NPC1	2.14116e-12	-0.0726668	3.30652e-12	-0.131158	1.42923e-12	-0.119005
RAB7A	2.14116e-12	-0.0670839	3.30652e-12	-0.122577	1.42923e-12	-0.110989
SPNS1	2.14116e-12	-0.0655388	3.30652e-12	-0.113297	1.42923e-12	-0.0984601
VPS16	2.14116e-12	-0.0594061	3.30652e-12	-0.0961501	1.42923e-12	-0.083794
CCZ1	2.14116e-12	-0.0575577	3.30652e-12	-0.106723	1.42923e-12	-0.0871382
C18orf8	2.14116e-12	-0.0540431	3.30652e-12	-0.0909246	1.42923e-12	-0.0876648
TMEM165	2.14116e-12	-0.0538078	3.30652e-12	-0.0931875	1.42923e-12	-0.0987418
VPS11	2.14116e-12	-0.0536749	3.30652e-12	-0.0941724	1.42923e-12	-0.0842295
WRB	2.14116e-12	-0.0533842	3.30652e-12	-0.0905901	1.42923e-12	-0.0707571
PCYT2	2.14116e-12	-0.0522797	3.30652e-12	-0.0769327	1.42923e-12	-0.0866975
DHPS	2.14116e-12	-0.0522599	3.30652e-12	-0.0820853	1.42923e-12	-0.0759487
TMEM251	2.14116e-12	-0.0520858	3.30652e-12	-0.0849935	1.42923e-12	-0.085412
PIK3C3	2.14116e-12	-0.0514831	3.30652e-12	-0.0803157	1.42923e-12	-0.0539392
VPS29	2.14116e-12	-0.0507109	3.30652e-12	-0.102844	1.42923e-12	-0.090956
GET4	2.14116e-12	-0.0495604	3.30652e-12	-0.0896573	1.42923e-12	-0.0936542
SLC39A9	2.14116e-12	-0.0489487	3.30652e-12	-0.088562	1.42923e-12	-0.095823
VPS39	2.14116e-12	-0.0488258	3.30652e-12	-0.0854024	1.42923e-12	-0.0792726
PTAR1	2.14116e-12	-0.0487501	3.30652e-12	-0.0919411	1.42923e-12	-0.096705
VAC14	2.14116e-12	-0.0482241	3.30652e-12	-0.0828096	1.42923e-12	-0.0777694
VPS53	2.14116e-12	-0.0479503	3.30652e-12	-0.0808145	1.42923e-12	-0.0824795
AP2S1	2.14116e-12	-0.0477914	3.30652e-12	-0.058798	2.03597e-09	-0.0528254
VPS18	2.14116e-12	-0.0475598	3.30652e-12	-0.0943746	1.42923e-12	-0.0743638
CAD	9.90103e-10	-0.0467275	1.3744e-09	-0.0688519	2.3766e-08	-0.0665416
TM9SF2	2.14116e-12	-0.0459299	3.30652e-12	-0.0805964	3.71758e-12	-0.0839469
NDST1	2.14116e-12	-0.0448323	3.30652e-12	-0.0763046	1.42923e-12	-0.0908408
VPS26A	2.14116e-12	-0.0446768	3.30652e-12	-0.0888722	1.42923e-12	-0.0905741
VPS35	2.14116e-12	-0.0443062	3.30652e-12	-0.0731446	1.42923e-12	-0.0780229
UGDH	2.14116e-12	-0.0441999	3.30652e-12	-0.073568	1.42923e-12	-0.0856577
GNPTAB	2.14116e-12	-0.0437073	3.30652e-12	-0.0737322	1.42923e-12	-0.0747507
YKT6	2.14116e-12	-0.042995	3.30652e-12	-0.0718681	5.15245e-08	-0.0387616
VPS52	2.14116e-12	-0.0429601	3.30652e-12	-0.076	1.42923e-12	-0.0759361
BOP1	0.000266333	-0.042895	0.00186645	-0.0441803	0.000239479	-0.0597053
HGS	2.14116e-12	-0.0425641	3.30652e-12	-0.0557303	2.42912e-10	-0.0581081
PIKFYVE	2.14116e-12	-0.0425069	3.30652e-12	-0.0724426	1.42923e-12	-0.0626348
SBDS	2.14116e-12	-0.0424886	1.21356e-09	-0.0376592	1.42923e-12	-0.072679
VPS33A	2.14116e-12	-0.0418222	3.30652e-12	-0.0770724	1.42923e-12	-0.0661731
VPS51	9.90103e-10	-0.0414225	1.3744e-09	-0.0729991	7.29799e-10	-0.0715075
SEC63	2.14116e-12	-0.040743	3.30652e-12	-0.0675198	1.42923e-12	-0.0767442
COG8	2.14116e-12	-0.0404525	3.30652e-12	-0.069432	1.42923e-12	-0.0734915
TIMM10	2.14116e-12	-0.0399936	1.04171e-09	-0.0459826	1.42923e-12	-0.0756926
COMMD3	2.14116e-12	-0.0397835	3.30652e-12	-0.0752507	1.42923e-12	-0.0880306
SLC10A7	2.14116e-12	-0.0396653	3.30652e-12	-0.0634565	1.42923e-12	-0.0746267
GNL3	5.93632e-11	-0.0396577	5.7631e-09	-0.048715	8.94617e-09	-0.0568981
TBL3	0.000266333	-0.0392982	0.000298594	-0.0745303	0.000239479	-0.0616845
ARCN1	2.40146e-07	-0.0388299	4.54585e-08	-0.0638021	2.3766e-08	-0.0722473
UMPS	2.14116e-12	-0.0388001	3.30652e-12	-0.0729299	1.42923e-12	-0.0626094
UQCRB	2.14116e-12	-0.0387602	3.30652e-12	-0.0713025	1.42923e-12	-0.0691952
TMEM30A	2.14116e-12	-0.0386782	3.30652e-12	-0.0663102	1.42923e-12	-0.0763055
CCDC115	6.14337e-10	-0.0386461	2.13171e-10	-0.0633943	2.74796e-09	-0.0466377
TMEM199	2.14116e-12	-0.0385019	3.30652e-12	-0.0643106	7.4543e-11	-0.0445368
ASNA1	2.14116e-12	-0.038451	3.30652e-12	-0.072965	1.42923e-12	-0.0586862
TRAPPC2L	2.14116e-12	-0.0377975	3.30652e-12	-0.0617647	1.42923e-12	-0.0657267
SLC35B2	2.14116e-12	-0.0377892	3.30652e-12	-0.0669867	1.42923e-12	-0.0725337
PMM2	2.14116e-12	-0.0377359	3.30652e-12	-0.0736861	1.42923e-12	-0.0861588
HARS2	2.14116e-12	-0.0377136	3.30652e-12	-0.0833832	1.42923e-12	-0.0694861
BCS1L	2.14116e-12	-0.0377094	3.30652e-12	-0.0674447	1.42923e-12	-0.0594181
RARS2	2.14116e-12	-0.0370675	3.30652e-12	-0.0705151	1.42923e-12	-0.0674761
WDR7	5.68455e-08	-0.0370527	3.25517e-08	-0.0707776	4.26501e-08	-0.0485953
VPS41	2.14116e-12	-0.0370258	3.30652e-12	-0.0688299	1.3908e-11	-0.0677186
ATP6V1C1	2.14116e-12	-0.0367193	8.32528e-12	-0.0526582	2.10466e-07	-0.0330954
COG2	2.14116e-12	-0.0364475	3.30652e-12	-0.0625278	1.42923e-12	-0.0621571
COG4	2.306e-11	-0.0363314	3.30652e-12	-0.0696074	1.42923e-12	-0.0715101
TMED2	2.14116e-12	-0.0357263	3.30652e-12	-0.064703	1.42923e-12	-0.0620467
AXL	2.14116e-12	-0.0356965	3.30652e-12	-0.0624109	1.42923e-12	-0.073125
FAM96B	1.53691e-10	-0.0353643	9.29051e-06	-0.049202	2.77659e-07	-0.0514212
EPT1	2.14116e-12	-0.0352603	3.30652e-12	-0.0429061	1.42923e-12	-0.0566205
TMED10	2.14116e-12	-0.0349062	3.30652e-12	-0.070245	1.42923e-12	-0.0666363
COG3	2.14116e-12	-0.0345787	3.30652e-12	-0.0556403	1.42923e-12	-0.0639483
TPI1	5.77677e-11	-0.0340823	4.62675e-11	-0.0706656	7.85773e-12	-0.0676216
VHL	2.14116e-12	-0.0336989	3.30652e-12	-0.0587396	9.31299e-10	-0.0427653
UXS1	2.14116e-12	-0.0335461	3.30652e-12	-0.0611698	1.42923e-12	-0.081804
VMA21	2.14116e-12	-0.0333472	3.30652e-12	-0.0523396	3.71758e-12	-0.0495902
TMEM41B	2.14116e-12	-0.0332507	4.27343e-11	-0.0513604	1.42923e-12	-0.0743438
COG6	2.14116e-12	-0.0331688	1.25943e-11	-0.0505051	1.42923e-12	-0.0597181
UNC50	7.63308e-10	-0.0330221	5.68169e-10	-0.0535126	4.54139e-10	-0.0573661
YARS2	9.90103e-10	-0.0329593	1.3744e-09	-0.0723458	2.99481e-09	-0.0600833
CCDC22	6.47622e-09	-0.0326557	3.16789e-07	-0.0622254	1.42923e-12	-0.0790646
ADSL	4.13766e-06	-0.0326024	0.000540495	-0.0464024	0.000149578	-0.0447384
PPAT	2.14116e-12	-0.0325653	3.91324e-10	-0.063738	8.46898e-11	-0.0667902
WASHC1	0.000266333	-0.0323567	0.000770631	-0.0543704	0.000638068	-0.06028
PWP1	2.14116e-12	-0.0321236	3.30652e-12	-0.035868	1.42923e-12	-0.0538959
TUFM	5.38901e-12	-0.031987	3.30652e-12	-0.0742587	1.35283e-08	-0.0492782
SARS2	9.90103e-10	-0.0319656	1.15789e-08	-0.0533485	1.904e-09	-0.0553861
ATIC	3.49379e-10	-0.0318738	8.03218e-07	-0.056176	1.19481e-08	-0.0616863
C1orf109	8.61415e-09	-0.0318323	1.03822e-07	-0.0526726	0.000509809	-0.0355288
COG1	2.14116e-12	-0.0316958	1.24834e-10	-0.0455391	1.59115e-11	-0.0476307
UQCRC1	2.14116e-12	-0.0315182	5.68558e-11	-0.0518668	7.48884e-08	-0.042163
CCDC93	1.81664e-07	-0.0313772	1.80038e-06	-0.0669752	7.88162e-08	-0.0769243
UVRAG	9.44032e-07	-0.0308012	2.15899e-07	-0.0575249	5.04064e-05	-0.0536472
MON2	2.14116e-12	-0.0306881	3.30652e-12	-0.0521757	1.42923e-12	-0.0709987
PPA1	6.18978e-09	-0.0306875	5.52134e-10	-0.0547969	0.000329153	-0.0325938
EMC7	4.68755e-09	-0.030573	6.85805e-08	-0.0484933	4.35957e-06	-0.0198269
CAMLG	7.83893e-10	-0.0304876	3.84281e-07	-0.0485046	2.13636e-08	-0.0378717
MEF2BNB	4.82836e-07	-0.030187	0.000168061	-0.0339402	3.93031e-07	-0.0549953
BECN1	9.90103e-10	-0.0301435	7.16847e-08	-0.0494983	2.30585e-07	-0.0513758
DHODH	5.38901e-12	-0.0298859	3.91592e-11	-0.052701	1.12981e-10	-0.0507498
VARS2	2.14116e-12	-0.0297659	3.30652e-12	-0.0648634	1.42923e-12	-0.0598568
SLC12A9	2.14116e-12	-0.029735	3.30652e-12	-0.0467718	1.42923e-12	-0.0643266
EXTL3	2.14116e-12	-0.0295644	3.30652e-12	-0.0492497	1.42923e-12	-0.067022
COG7	2.14116e-12	-0.0294724	3.30652e-12	-0.0501069	1.42923e-12	-0.0535998
HSPA14	2.14116e-12	-0.0293941	1.37135e-06	-0.0269271	1.42923e-12	-0.056108
RPLP2	0.00136954	-0.0293164	0.0519011	-0.035248	0.53298	-0.0141532
PARS2	2.14116e-12	-0.0292666	3.30652e-12	-0.0641496	1.42923e-12	-0.0711908
RPL10A	2.46834e-06	-0.02919	0.0036854	-0.0391397	0.33669	0.00315404
USP8	2.14116e-12	-0.0291215	4.27343e-11	-0.051175	1.0735e-08	-0.0463712
IMPDH2	2.14116e-12	-0.0291181	1.70005e-11	-0.0433839	8.86294e-09	-0.0326128
ATP6AP2	1.84187e-11	-0.0290245	2.6046e-10	-0.0443079	0.000105134	-0.0248155
NAPG	2.14116e-12	-0.0288867	3.30652e-12	-0.0538485	1.42923e-12	-0.0581331
PTPN23	2.306e-11	-0.0288658	9.86197e-11	-0.0438476	2.9938e-06	-0.034273
COMMD4	2.14116e-12	-0.0288074	3.30652e-12	-0.0541942	1.42923e-12	-0.0700663
GPR89A	2.84394e-08	-0.0286892	1.03622e-07	-0.0567874	3.22765e-10	-0.046482
NOL9	8.31595e-11	-0.0285471	9.15697e-08	-0.0417377	4.92663e-09	-0.0472014
CYCS	5.78066e-09	-0.0284782	3.30652e-12	-0.0633892	2.15639e-11	-0.0467303
RNMT	2.44626e-07	-0.0284272	3.47122e-09	-0.0632423	7.29799e-10	-0.0700468
ARL8B	2.14116e-12	-0.028303	1.25943e-11	-0.037409	1.42923e-12	-0.0566075
HDAC3	1.3037e-10	-0.0282484	2.02867e-07	-0.0468301	1.42923e-12	-0.0724911
RAB2A	8.24249e-12	-0.0281581	4.27343e-11	-0.0421886	1.21918e-10	-0.0552493
ATP6V1F	1.58515e-11	-0.0280343	5.4177e-10	-0.0488253	0.0195923	-0.0204662
SLC35B1	3.56689e-06	-0.028032	1.18451e-05	-0.048491	0.000413128	-0.0427858
C19orf25	5.04753e-09	-0.0279338	1.75445e-07	-0.0459627	3.5386e-08	-0.0524751
MTMR6	2.14116e-12	-0.0278604	3.30652e-12	-0.0440667	1.42923e-12	-0.061037
MTHFD1	2.1502e-06	-0.0278222	2.14807e-06	-0.0564007	4.12011e-07	-0.055694
QRSL1	2.14116e-12	-0.027787	3.30652e-12	-0.0695676	1.42923e-12	-0.0558684
WRB-SH3BGR	1.19983e-08	-0.0277272	0.000128461	-0.0504096	1.49326e-05	-0.0435094
AHCY	0.000949999	-0.0277158	1.35233e-06	-0.0507264	0.00134922	-0.0468499
KAT14	4.82836e-07	-0.0276462	1.53049e-06	-0.0189017	3.93031e-07	-0.0384736
GPR89B	4.28739e-05	-0.0276331	3.69316e-05	-0.0506081	0.000748603	-0.0465364
VPS54	3.39197e-10	-0.027603	4.48036e-10	-0.0481833	3.33692e-08	-0.0459305
PPP4C	9.90103e-10	-0.0273418	7.07744e-09	-0.0546774	6.08185e-09	-0.0512251
UQCRFS1	5.38901e-12	-0.0272687	8.47239e-11	-0.0446236	2.41353e-10	-0.0442186
EIF5A	9.90103e-10	-0.0271386	4.08948e-08	-0.0406862	2.13305e-06	-0.0387057
EMC6	2.14116e-12	-0.0269781	3.30652e-12	-0.0443549	6.4168e-10	-0.0300155
METAP1	2.14116e-12	-0.0269734	3.30652e-12	-0.0584506	0.757671	-0.00328007
UGP2	2.14116e-12	-0.0269697	3.30652e-12	-0.0561086	1.42923e-12	-0.0629136
SSBP1	5.38901e-12	-0.0269341	1.57742e-08	-0.0472899	1.46185e-08	-0.0520614
CHD8	2.14116e-12	-0.0268883	3.30652e-12	-0.0413516	1.42923e-12	-0.0560986
WDR18	2.59897e-08	-0.0268771	4.54536e-09	-0.0477928	3.89691e-05	-0.0345524
CINP	4.74528e-08	-0.026855	6.31924e-06	-0.0428086	0.304037	-0.0181794
COMMD3-BMI1	6.97258e-09	-0.0267696	8.27501e-08	-0.0588047	1.7409e-10	-0.066007
PGD	7.32565e-09	-0.026751	5.14454e-05	-0.0404351	0.000803095	-0.0413084
FIG4	2.14116e-12	-0.0267195	1.25943e-11	-0.0395906	6.10169e-11	-0.0429671
UQCR10	4.60321e-06	-0.026684	6.25891e-05	-0.0500987	0.00284124	-0.0398629
UQCRQ	2.14116e-12	-0.0265776	3.30652e-12	-0.0505485	5.09912e-11	-0.0399242
ELP3	2.14116e-12	-0.0265462	3.30652e-12	-0.0861293	1.42923e-12	-0.0805464
WASHC4	0.000266333	-0.026517	0.000298594	-0.0414254	0.000239479	-0.0561039
WASHC3	0.0354355	-0.026421	0.0330413	-0.0533536	0.010227	-0.057484
NR2C2AP	2.14116e-12	-0.0263877	3.30652e-12	-0.0613733	1.42923e-12	-0.0572875
UQCRC2	7.65249e-09	-0.0263826	6.24393e-08	-0.0448185	4.19002e-08	-0.0415194
FDXR	2.14116e-12	-0.0263804	3.27535e-09	-0.028935	8.13696e-10	-0.0449298
USO1	2.14116e-12	-0.0263707	3.30652e-12	-0.0442895	1.42923e-12	-0.0415786
SPATA5L1	2.52229e-08	-0.0262901	5.37008e-05	-0.0342852	0.551735	0.00067273
MMS19	1.45165e-10	-0.0261889	3.69987e-08	-0.0344874	1.18534e-10	-0.0553021
DNLZ	4.67306e-11	-0.0261642	8.47239e-11	-0.0656537	5.65679e-10	-0.0578203
ZNHIT3	4.70841e-08	-0.0261622	1.91036e-08	-0.0647889	0.000519712	-0.0485381
MRPL15	1.13043e-08	-0.0261154	4.6616e-10	-0.0695506	7.58854e-09	-0.0520574
TKT	5.38901e-12	-0.0260199	1.60302e-07	-0.0343678	4.28467e-07	-0.0371744
COX6C	9.90103e-10	-0.0258451	1.3744e-09	-0.0408956	7.29799e-10	-0.0432579
MRPL18	1.33173e-11	-0.0257564	3.30652e-12	-0.0705426	3.95251e-11	-0.0571576
GRWD1	5.38901e-12	-0.0257281	3.70856e-09	-0.0450598	3.01949e-08	-0.0406174
DDX55	9.12217e-08	-0.0257187	5.87229e-06	-0.0406892	0.0285594	-0.0304793
JTB	2.14116e-12	-0.0257156	2.00856e-09	-0.0383161	6.12948e-09	-0.0418127
COX4I1	3.27712e-09	-0.0257034	3.20398e-06	-0.0388662	1.27426e-08	-0.0468555
NOP2	3.05879e-11	-0.0256865	0.180258	-0.0141454	1.15032e-07	-0.0373144
MRPS12	2.14116e-12	-0.0255776	3.30652e-12	-0.0580819	1.42923e-12	-0.0533305
EMC2	2.14116e-12	-0.0255666	3.30652e-12	-0.044586	0.000511665	-0.0155787
C16orf62	5.38901e-12	-0.0254864	3.30652e-12	-0.0520026	1.55316e-10	-0.0577508
EFTUD2	0.00104524	-0.0254511	0.00116007	-0.0461755	0.000239479	-0.0645414
DNAJC13	2.14116e-12	-0.0254091	8.32528e-12	-0.0407596	1.42923e-12	-0.0492278
SUPV3L1	5.14018e-06	-0.025358	6.02428e-07	-0.0728288	3.93031e-07	-0.067657
COMMD10	7.69288e-10	-0.0253191	3.60471e-10	-0.0458842	1.42923e-12	-0.0579255
RPS19	0.00367969	-0.0252978	0.000770631	-0.0542788	0.410036	-0.0182165
MRPS14	1.23638e-05	-0.0252346	2.2076e-06	-0.0667266	2.42216e-09	-0.0626873
TTC4	2.14116e-12	-0.0252155	3.30652e-12	-0.0421295	1.42923e-12	-0.0596513
VPS37A	2.14116e-12	-0.0251684	1.35263e-07	-0.0367452	3.54594e-07	-0.0400004
C10orf2	4.82836e-07	-0.0251359	6.02428e-07	-0.0636355	3.93031e-07	-0.0512738
MARS2	1.33173e-11	-0.0249996	3.30652e-12	-0.069113	8.08992e-10	-0.0479834
HSD17B12	2.14116e-12	-0.0248665	3.30652e-12	-0.0429406	1.42923e-12	-0.0541914
ACTR3	2.54272e-11	-0.0248402	3.30652e-12	-0.0575348	2.24594e-09	-0.0364194
CEBPZ	2.46834e-06	-0.0248208	0.00125532	-0.0173959	1.03128e-06	-0.0331076
COX10	5.38901e-12	-0.0247681	1.48144e-10	-0.0441174	2.72133e-11	-0.043576
COMMD8	3.01753e-10	-0.0247594	3.30652e-12	-0.0519736	1.42923e-12	-0.0594127
MRPL57	2.14116e-12	-0.0246758	3.30652e-12	-0.0599566	1.42923e-12	-0.0531112
DNAJC2	2.14116e-12	-0.0246662	2.43231e-07	-0.021004	1.42923e-12	-0.051388
RIC1	2.14116e-12	-0.0246239	3.30652e-12	-0.0453598	1.42923e-12	-0.0625297
UBA52	0.00104524	-0.0246058	0.013933	-0.0359135	0.000239479	-0.0569263
NAA35	1.74293e-06	-0.0245967	1.38775e-06	-0.0502998	5.75995e-08	-0.0472396
EEF1A1	1.05743e-05	-0.0244644	6.02428e-07	-0.0623321	3.93031e-07	-0.0637572
CLEC16A	2.14116e-12	-0.0243821	3.30652e-12	-0.0397563	1.42923e-12	-0.0460092
PIK3R4	2.14116e-12	-0.0243063	3.30652e-12	-0.0370781	1.12303e-08	-0.0292141
GNPTG	2.14116e-12	-0.0240446	8.32528e-12	-0.0319873	1.42923e-12	-0.0468402
AP2M1	1.0877e-10	-0.024036	9.85789e-06	-0.0258987	4.22662e-09	-0.036538
MTMR9	2.14116e-12	-0.0239956	3.30652e-12	-0.0383196	1.42923e-12	-0.0517735
BORCS8	4.82836e-07	-0.0239815	6.02428e-07	-0.0384195	3.93031e-07	-0.0443673
TRAPPC8	3.36135e-05	-0.0239345	2.31191e-06	-0.0419589	3.33322e-05	-0.0404716
ELP5	2.14116e-12	-0.0238529	3.30652e-12	-0.0807375	1.42923e-12	-0.0660999
EMC4	5.93804e-08	-0.0238181	1.52869e-05	-0.0273316	0.34098	-0.000772434
MBTPS1	2.95356e-05	-0.0237561	2.31191e-06	-0.0469141	0.0119597	-0.0321474
MRTO4	2.14116e-12	-0.0236714	1.42053e-07	-0.0235184	1.42923e-12	-0.0362649
NDUFAB1	1.42461e-08	-0.0236355	1.79241e-06	-0.0366989	0.00630102	-0.0165804
NDOR1	1.06977e-09	-0.0236266	8.63725e-05	-0.0247974	9.24402e-10	-0.0378624
SEC61B	9.90103e-10	-0.0235772	1.3744e-09	-0.0482149	7.29799e-10	-0.0447625
RPL3	0.00654787	-0.0235633	0.922052	-0.00281952	0.238932	-0.0251994
GFM1	2.14116e-12	-0.0234721	3.30652e-12	-0.0520161	3.62183e-10	-0.0439069
MRPS34	1.33173e-11	-0.0234121	3.15932e-11	-0.0475854	2.93371e-09	-0.0411956
RER1	2.14116e-12	-0.0233194	3.30652e-12	-0.0397809	1.42923e-12	-0.0650949
MRPS9	9.05229e-11	-0.0233133	8.32528e-12	-0.0525021	8.13562e-11	-0.0506062
NIP7	7.6308e-06	-0.0232886	0.0134966	-0.031769	0.00369486	-0.0209402
CTSB	2.14116e-12	-0.023136	3.30652e-12	-0.0403245	1.42923e-12	-0.0486676
EFL1	1.98204e-07	-0.0230878	3.57264e-05	-0.0112989	1.67802e-09	-0.0386781
UXT	0.00302075	-0.0230549	0.0113848	-0.0368746	0.0283375	-0.0360952
PAK1IP1	9.90103e-10	-0.0230306	5.47897e-06	-0.0360941	2.05119e-08	-0.0405569
MTPAP	3.50594e-08	-0.0230156	6.33107e-05	-0.0438792	1.31757e-06	-0.0456192
COX17	2.14116e-12	-0.0230155	1.86496e-09	-0.0290924	1.42923e-12	-0.0432998
GTF3C6	1.21144e-07	-0.0229795	1.01852e-07	-0.0439197	2.14759e-05	-0.0415676
SYS1	1.82851e-06	-0.0229365	0.000283974	-0.0338804	8.62176e-05	-0.0370497
DHFR2	0.000266333	-0.0228943	0.069301	-0.0203232	0.00955252	-0.028888
GART	5.38901e-12	-0.0228806	6.82596e-10	-0.0357255	5.8512e-12	-0.046834
COMMD5	1.16539e-07	-0.022849	3.17635e-08	-0.0431608	5.76755e-09	-0.049975
COPG1	0.000958892	-0.0227991	0.000306376	-0.0328411	0.0119429	-0.041641
BLOC1S2	1.50751e-05	-0.0227936	0.000355008	-0.0359664	6.45842e-05	-0.0395856
MRPL28	1.58515e-11	-0.022744	3.30652e-12	-0.0597873	3.71758e-12	-0.0471362
NMT1	0.000266333	-0.0226523	0.168861	-0.0188291	0.0163373	-0.0317615
MRPL35	2.33988e-09	-0.0225111	7.85836e-11	-0.0528689	1.1436e-09	-0.0416621
RPL28	5.22502e-08	-0.0224538	0.00331506	-0.0240839	5.8512e-12	-0.0547289
C3orf58	2.14116e-12	-0.0224352	3.30652e-12	-0.0358195	1.42923e-12	-0.0479848
PYROXD1	5.55114e-11	-0.0224051	3.30652e-12	-0.0595096	1.42923e-12	-0.0643654
RRS1	2.70071e-08	-0.0223891	4.24242e-05	-0.0297559	9.49381e-07	-0.0417957
NOP53	1.84381e-05	-0.0223865	0.102893	-0.0221234	0.0471169	-0.0255789
RSL1D1	9.92278e-07	-0.0223844	0.0242249	-0.0237331	0.00917087	-0.0286886
TPT1	1.96024e-10	-0.0223629	5.83964e-09	-0.0359277	1.42923e-12	-0.0575234
EXT2	2.14116e-12	-0.0222917	1.57751e-09	-0.0372846	1.42923e-12	-0.0510941
MMGT1	5.90218e-08	-0.0222748	0.000133336	-0.032797	9.27249e-06	-0.0231241
EMC1	2.14116e-12	-0.0222701	2.01756e-08	-0.0350946	0.000118932	-0.0186983
MPI	2.14116e-12	-0.022252	3.30652e-12	-0.0441621	1.42923e-12	-0.0509293
LONP1	9.90103e-10	-0.0221468	1.3744e-09	-0.0594458	7.29799e-10	-0.046123
MRPL34	2.56724e-10	-0.0221435	3.30652e-12	-0.0612849	1.42923e-12	-0.0465117
TMA16	3.03538e-10	-0.0221241	7.06865e-07	-0.0309536	0.000167547	-0.028329
DHFR	2.41504e-05	-0.0220809	0.00227117	-0.0324704	0.00786057	-0.0317645
C10orf32	2.14116e-12	-0.0220622	2.66978e-07	-0.0303171	7.85773e-12	-0.0415233
MRPL39	9.20385e-09	-0.0220421	5.90501e-07	-0.0456535	1.1183e-07	-0.0357744
SNAPIN	1.00479e-09	-0.0219714	1.81299e-07	-0.0347355	4.58915e-10	-0.048878
PAICS	3.23372e-09	-0.0219559	4.69384e-07	-0.040014	0.00309431	-0.0254139
MYC	2.71174e-07	-0.0219357	8.73078e-08	-0.0410519	0.387224	-0.0141779
NUBP2	3.22659e-05	-0.0218762	0.0727842	-0.0236495	0.145261	-0.0204874
COPA	0.00391362	-0.0218681	0.380598	-0.0161836	0.413424	-0.015382
COG5	1.88228e-10	-0.0218392	2.06581e-11	-0.039093	1.26264e-09	-0.041402
METTL16	0.000311957	-0.0217766	0.000182382	-0.0441491	0.000345469	-0.0338645
NOL12	0.00440188	-0.0217507	0.00119312	-0.028611	0.00053588	-0.0438422
MRPL33	0.000110993	-0.0217124	3.3505e-06	-0.055687	2.33365e-06	-0.0402635
UROD	2.59844e-07	-0.0216945	2.68241e-08	-0.0396539	7.1387e-08	-0.0612622
DHX33	2.56783e-07	-0.0216922	3.02938e-09	-0.0503438	0.525729	-0.0108218
AASDHPPT	2.94503e-09	-0.0216872	2.25517e-09	-0.0469832	1.98285e-10	-0.0582993
ELP2	2.14116e-12	-0.0216374	3.30652e-12	-0.0640593	1.42923e-12	-0.062444
AURKAIP1	2.29473e-10	-0.0216246	3.30652e-12	-0.0486683	1.42923e-12	-0.0533343
ARL1	9.67354e-10	-0.0215835	7.09733e-10	-0.0450729	1.42923e-12	-0.0546298
ARPC4	1.45165e-10	-0.0215129	3.30652e-12	-0.0557881	0.37892	-0.00842708
KIAA0226	0.000266333	-0.0214645	0.000298594	-0.0371218	0.000239479	-0.0390198
RAB9A	2.14116e-12	-0.0214538	4.62675e-11	-0.0282163	1.42923e-12	-0.0438617
MRPL4	2.14116e-12	-0.0214492	3.30652e-12	-0.0630585	1.42923e-12	-0.0552323
KTI12	2.08596e-11	-0.0213702	3.30652e-12	-0.0643286	1.42923e-12	-0.0598434
PPIAL4C	0.0043498	-0.0213579	0.111808	-0.0258774	0.373455	-0.0166576
RPL5	0.000266333	-0.0213307	0.012177	-0.0187961	0.0531261	-0.0154855
PTCD3	2.14116e-12	-0.0213034	3.30652e-12	-0.0511942	1.42923e-12	-0.0447965
RPIA	0.00044357	-0.0212652	0.000133869	-0.0376283	6.95904e-06	-0.0422647
HCCS	5.38901e-12	-0.0212458	5.65681e-10	-0.0350326	9.32904e-10	-0.0387965
GMPS	0.0060879	-0.0211915	0.0275992	-0.0336038	0.798774	-0.00415916
MRPS31	2.14116e-12	-0.0211752	3.30652e-12	-0.049618	1.42923e-12	-0.0422772
SHQ1	2.33472e-06	-0.0209981	1.46752e-08	-0.0446774	2.45304e-05	-0.0331025
KIAA1033	9.90103e-10	-0.020997	1.3744e-09	-0.0417461	7.29799e-10	-0.0502811
RPL7	0.00195355	-0.0209423	0.65933	-0.00826306	0.0782626	-0.0268123
XPO1	0.0201113	-0.0208972	0.0832899	-0.0320684	0.238932	-0.0252054
GEMIN7	3.35033e-08	-0.0208572	7.63316e-08	-0.0377149	3.96992e-05	-0.0342872
NHP2	2.19028e-05	-0.0208501	4.27343e-11	-0.0475804	0.000381558	-0.0297641
LAS1L	3.26271e-07	-0.0208274	0.000261546	-0.0321253	0.052518	-0.0196214
MRPL22	1.92053e-10	-0.0207801	3.30652e-12	-0.0521635	1.42923e-12	-0.0409234
POLE	0.0228402	-0.0207407	0.00666488	-0.0455615	0.245282	-0.0247961
SCFD1	4.76488e-09	-0.0205231	8.25519e-05	-0.0275389	1.24371e-06	-0.0302412
CIAO1	4.13039e-06	-0.0204934	0.000739873	-0.0275112	0.00117201	-0.0333551
EXT1	9.75657e-11	-0.0204918	1.70005e-11	-0.0393891	1.42923e-12	-0.0554112
MRPL45	3.29139e-07	-0.0204896	1.82255e-09	-0.0624438	4.99049e-08	-0.0436471
BCCIP	1.25559e-05	-0.0204891	0.000335455	-0.0263081	0.00674597	-0.0248327
NPEPPS	1.18813e-10	-0.0204688	2.17386e-10	-0.0314187	3.7258e-08	-0.0352698
ARPC3	6.16142e-09	-0.020462	2.48766e-08	-0.0465425	8.8245e-06	-0.0302858
CTU2	2.99759e-10	-0.0204449	8.98308e-09	-0.0553066	1.76823e-09	-0.0423795
POLR3H	0.00196596	-0.0203528	0.430131	-0.0159351	0.0537197	-0.0288056
DDI2	5.07305e-09	-0.0202433	2.00659e-10	-0.0428916	4.22255e-10	-0.0387769
POLRMT	5.26232e-07	-0.0202162	7.51079e-09	-0.0524907	6.58005e-07	-0.0411455
KIAA0391	2.14116e-12	-0.0201896	3.30652e-12	-0.0572032	1.42923e-12	-0.0506748
ZPR1	9.86952e-10	-0.0201692	1.63981e-10	-0.042516	0.000282231	-0.02727
MRPL38	1.14902e-08	-0.0201407	8.32528e-12	-0.0524379	2.02457e-09	-0.0473899
RPL13	2.42386e-06	-0.0201343	0.00412967	-0.027369	0.209574	-0.0189671
MRPL46	4.26296e-08	-0.0200914	9.24736e-10	-0.0538903	1.42923e-12	-0.0398278
MAK16	0.0107087	-0.0200597	0.0486201	-0.0305883	0.000239479	-0.0558356
SRF	3.03418e-07	-0.0199957	6.85481e-08	-0.0369608	0.000192543	-0.0241529
RPL35A	0.000266333	-0.0199469	0.410911	-0.0125284	0.0043883	-0.0372331
WASHC5	4.58185e-08	-0.0199302	9.08341e-06	-0.0297486	2.33911e-06	-0.0381915
LOC112268001	0.0276394	-0.0199208	0.122521	-0.0293383	0.936306	-0.000696667
MRPS2	2.14116e-12	-0.0199173	3.30652e-12	-0.0625136	1.42923e-12	-0.05865
RGP1	1.44669e-09	-0.0198928	2.05652e-08	-0.0350679	1.42923e-12	-0.050242
PNPT1	2.00457e-06	-0.0198921	1.3744e-09	-0.0489228	1.12251e-06	-0.0371078
WDR83	5.92518e-10	-0.0198802	1.2752e-09	-0.0348329	0.000218834	-0.0241401
SPATA5	4.82836e-07	-0.0198769	1.37247e-05	-0.0283944	5.21445e-05	-0.0295988
NARS2	9.18116e-10	-0.0198442	3.30652e-12	-0.0599964	1.42923e-12	-0.0496205
RPL34	0.0278711	-0.0198375	0.63954	-0.011255	0.0798437	-0.03478
DPM2	1.18813e-10	-0.0198309	9.81872e-08	-0.0247155	2.04697e-08	-0.0313918
ENO1	2.14116e-12	-0.0198197	3.30652e-12	-0.0365894	1.42923e-12	-0.0633092
GMPPB	8.52916e-05	-0.0198157	1.18641e-05	-0.039662	0.0322871	-0.029799
RPE	9.0284e-07	-0.0198134	5.12099e-09	-0.0406298	8.95859e-08	-0.0371061
B4GAT1	7.67324e-09	-0.0197638	4.47683e-06	-0.0336252	1.48325e-06	-0.0351879
ADAT3	3.77783e-10	-0.019727	3.30652e-12	-0.0542775	1.42923e-12	-0.0607266
NGLY1	1.85013e-10	-0.0197072	3.55604e-09	-0.0355507	6.45267e-08	-0.0259272
RPRD1B	2.97668e-07	-0.0196449	2.30426e-08	-0.035031	1.96117e-11	-0.0524028
WDR1	1.7376e-07	-0.0196165	3.47122e-09	-0.0429582	0.333664	-0.0120707
TSEN34	2.02005e-10	-0.0196132	5.24891e-10	-0.0383645	1.68226e-08	-0.0351558
PAPD5	2.14116e-12	-0.0196051	7.63964e-07	-0.0212948	3.39719e-11	-0.0298096
COA5	9.90103e-10	-0.0194812	1.3744e-09	-0.0328303	7.29799e-10	-0.044229
UTP23	0.00127875	-0.0194796	3.57692e-07	-0.0624374	0.499463	0.0124325
TSEN54	1.44653e-10	-0.0194502	4.14982e-11	-0.0401662	3.10949e-09	-0.0386933
THG1L	7.18552e-08	-0.0194062	2.19498e-07	-0.0404726	3.57221e-05	-0.0354875
ACTR6	2.77968e-10	-0.0193873	5.02373e-11	-0.042132	0.00153743	-0.023589
STX5	2.53664e-05	-0.0193729	4.50972e-09	-0.0430534	0.00297821	-0.0259185
MRPL42	2.71805e-11	-0.0193536	8.32528e-12	-0.0520709	1.75732e-10	-0.0427158
MRPL16	1.6174e-09	-0.019338	2.16047e-10	-0.0538599	2.31962e-10	-0.0477055
TRAPPC13	3.08021e-06	-0.0193185	1.01226e-06	-0.0329733	2.57501e-06	-0.0430122
ACTB	4.62125e-06	-0.0192976	6.39542e-06	-0.0316044	0.000127095	-0.0279345
BRF1	0.000149322	-0.019206	0.000124181	-0.036383	2.55661e-05	-0.0459978
EIF3D	0.00323167	-0.0191804	0.0190649	-0.0299878	0.493514	-0.0122887
LOC101929950	3.63402e-09	-0.0191785	3.20411e-08	-0.0290552	1.46208e-10	-0.0346695
ETNK1	1.48604e-07	-0.0191696	4.52841e-06	-0.0205395	2.08267e-05	-0.0193061
RSL24D1	0.0170541	-0.0191606	0.0300045	-0.0303642	0.0167037	-0.0344947
MRPS10	1.29968e-08	-0.0191585	6.49785e-07	-0.053436	8.93858e-06	-0.0398632
NOL11	0.00151343	-0.0191447	0.0079112	-0.0294736	0.174983	-0.0235026
MRPS33	2.19028e-05	-0.019087	4.02035e-10	-0.0604352	7.56013e-07	-0.0380129
LARS2	5.38901e-12	-0.0190739	3.30652e-12	-0.0430615	1.42923e-12	-0.051438
CHURC1-FNTB	2.03144e-06	-0.0190567	1.85888e-08	-0.0489284	2.18441e-09	-0.031618
NIFK	0.000261147	-0.0190409	0.574701	-0.0115028	0.0801026	-0.0191709
LRRC37A2	4.81071e-06	-0.0190406	0.00870155	-0.0227469	0.0136115	-0.0237344
MOCS3	4.07553e-09	-0.0190191	3.30652e-12	-0.0661964	7.21673e-09	-0.0412791
LRPPRC	1.35281e-06	-0.0190095	5.31435e-07	-0.0434558	1.01483e-07	-0.032754
RPP21	0.0378914	-0.0189861	0.0756078	-0.0325928	0.978482	0.000868649
BAP1	2.76815e-10	-0.0189505	7.96555e-07	-0.0305441	6.48032e-06	-0.0327669
XYLT2	2.52556e-10	-0.0189318	5.45456e-09	-0.0327148	5.09912e-11	-0.0420499
COMMD2	8.24249e-12	-0.0188978	3.30652e-12	-0.0425306	1.42923e-12	-0.0480392
PRMT1	2.49954e-09	-0.018858	0.0115089	-0.0210533	0.0303624	-0.0203587
DDOST	0.000649142	-0.018837	0.0108146	-0.0323087	0.00296365	-0.00825054
MRPS18A	1.19985e-06	-0.0188143	1.03822e-07	-0.0532952	2.56807e-07	-0.0465524
RPL10	9.85102e-05	-0.0187953	0.00913948	-0.0264776	0.112568	-0.01982
TM9SF3	2.14116e-12	-0.0187571	8.32528e-12	-0.0326676	1.42923e-12	-0.0536036
CAP1	7.83893e-10	-0.018714	1.25943e-11	-0.0364488	8.16229e-07	-0.0314608
ANKRD11	5.38787e-07	-0.018706	0.000204249	-0.0316912	1.17599e-07	-0.0495526
COX6B1	1.00178e-07	-0.0186776	0.000363064	-0.0310744	7.82826e-05	-0.0412794
ABCB7	0.000114966	-0.0186614	0.00137216	-0.0252536	0.000118104	-0.0335605
PTPMT1	1.88342e-06	-0.0185601	3.30652e-12	-0.073401	1.42923e-12	-0.0652731
ZBTB17	8.1295e-10	-0.01856	0.0593612	-0.0105854	9.47944e-06	-0.0235429
WRAP53	1.49612e-08	-0.0185196	2.81914e-10	-0.0360722	8.52609e-09	-0.029706
CHMP6	0.0461718	-0.0184856	0.281553	-0.0220698	0.959618	0.00360889
RPL23A	0.00654787	-0.0184507	0.172524	-0.0204625	0.285338	-0.0173555
RPL37	0.00105435	-0.018421	0.123891	-0.0159742	0.00519646	-0.0245806
CDIPT	1.68712e-05	-0.018396	0.00137115	-0.0272099	0.213882	0.0185226
MRPS18B	3.64537e-07	-0.0183684	1.12584e-09	-0.0486502	4.12253e-09	-0.0475673
COPB1	8.75966e-05	-0.0183582	0.386267	-0.0146403	3.93031e-07	-0.0593484
PHB2	0.00784229	-0.0183137	0.243292	-0.0180883	0.129626	-0.0236133
VMP1	1.08474e-07	-0.0182975	1.19802e-09	-0.0476321	6.2278e-08	-0.0456448
NEMF	3.05658e-09	-0.0182965	3.4969e-05	-0.0228459	1.94746e-08	-0.0401538
MPDU1	2.36713e-07	-0.0182854	2.77266e-07	-0.0206439	5.49937e-07	-0.024738
GTF3A	3.43117e-06	-0.0182483	2.58787e-06	-0.0335337	0.00795416	-0.023645
SEC14L1	2.14116e-12	-0.0182471	3.30652e-12	-0.0243751	1.42923e-12	-0.029134
MRPL47	7.61732e-08	-0.0182237	3.85043e-09	-0.0467244	2.34623e-11	-0.0476037
WASF2	3.23956e-11	-0.0181908	0.00110588	-0.0144677	2.14759e-07	-0.025488
BRK1	1.33342e-11	-0.0181737	3.39949e-05	-0.0197527	3.97563e-06	-0.0242569
VPS45	1.45929e-07	-0.018166	1.08629e-05	-0.0194818	2.38727e-09	-0.0313368
GDI2	2.14116e-12	-0.0181656	3.30652e-12	-0.0293852	1.42923e-12	-0.0409779
PGK1	0.0519722	-0.018155	0.0647653	-0.0336439	0.166429	-0.0289308
MRPS22	4.13835e-08	-0.0181418	1.35167e-10	-0.0429391	3.91903e-11	-0.0489022
CHORDC1	6.65662e-10	-0.01814	2.17815e-09	-0.0341343	1.42923e-12	-0.0661784
EARS2	8.5736e-08	-0.0181344	1.09612e-07	-0.0420332	3.90209e-07	-0.0311905
PPAN	1.20583e-05	-0.0181272	0.000130802	-0.0234843	0.125253	-0.0152511
URM1	6.10362e-09	-0.0181102	6.04575e-11	-0.0439325	3.28907e-06	-0.0303513
SLC25A22	1.33342e-11	-0.0180698	0.000390698	-0.0208221	7.02333e-08	-0.0279025
HSBP1	2.14116e-12	-0.018066	0.0025326	-0.0146119	0.352215	-0.00548918
JUNB	1.05452e-10	-0.0180484	3.5411e-10	-0.0309535	9.63186e-05	-0.0201792
MRPS5	5.22011e-10	-0.0180005	1.36025e-09	-0.0422571	2.78639e-08	-0.0407601
MRPS6	2.75696e-09	-0.0179981	4.27343e-11	-0.0562209	1.7758e-11	-0.0501965
UBIAD1	8.46892e-09	-0.0179882	8.39879e-07	-0.0345999	0.000256257	-0.0226583
GEMIN2	1.49121e-05	-0.0179332	0.0186253	-0.0239456	0.0932764	-0.0229205
CFDP1	1.33288e-08	-0.0179101	6.43035e-09	-0.0398345	9.46363e-05	-0.0215658
RPL18	0.0057432	-0.0179039	0.734652	-0.00275923	0.120089	0.00290841
ALG9	6.76298e-11	-0.017896	4.97108e-07	-0.0204129	1.1638e-09	-0.0246961
NOC3L	5.03787e-06	-0.017845	0.000730668	-0.0248171	0.0216417	-0.0206174
ZCRB1	2.35825e-08	-0.0178217	4.12037e-05	-0.0256633	5.40187e-08	-0.0397537
ELP6	1.01713e-07	-0.0178122	8.32528e-12	-0.0508112	5.8512e-12	-0.0508449
DKC1	9.22175e-05	-0.0178057	0.00020195	-0.0295925	0.189627	-0.0176967
DOLK	2.45954e-07	-0.0177372	1.58199e-10	-0.0454191	1.42923e-12	-0.0529767
MED23	5.38901e-12	-0.0177082	0.000615805	-0.0151558	1.42923e-12	0.075785
DOHH	4.43521e-08	-0.017665	0.000169689	-0.025223	0.560746	-0.00374553
COPE	5.43159e-06	-0.0176637	0.0118303	-0.0250875	0.000193	-0.0292621
PFAS	1.14964e-06	-0.0175556	0.00223057	-0.0188447	0.0017543	-0.0282966
MRPS21	3.24079e-06	-0.0175361	2.88669e-07	-0.0429484	6.29507e-10	-0.0410977
AHCYL1	7.54365e-11	-0.0175356	0.000552827	-0.016493	1.0814e-10	-0.0294648
EIF4G2	1.44724e-09	-0.0175013	6.38159e-07	-0.0266712	1.49581e-09	-0.0393668
CYC1	7.26629e-06	-0.0174773	2.8981e-05	-0.0325814	2.8663e-05	-0.027486
HSD17B10	1.33173e-11	-0.0174599	7.77508e-10	-0.0291137	3.71758e-12	-0.0398037
KPNA2	7.50355e-06	-0.0174397	0.017024	-0.0209275	0.0109284	0.000566785
ZCCHC7	2.89314e-09	-0.0174243	6.56086e-06	-0.016044	2.70892e-10	-0.0308284
C19orf52	0.0113536	-0.0173903	0.177833	-0.0201615	0.663723	-0.00743447
GCN1	1.03888e-05	-0.0173424	0.0178857	-0.0212306	0.196646	-0.0105077
RPL36	0.00213264	-0.0173247	0.868019	-0.0121149	0.229591	-0.0210687
G6PD	2.69212e-06	-0.0173039	0.0302697	-0.017901	0.000729888	-0.0257122
TRAPPC11	2.83841e-05	-0.0173021	0.0150941	-0.0254229	0.157036	-0.0166251
TRAPPC5	0.000392862	-0.017298	0.00446453	-0.0294088	0.00281795	-0.0260668
SEPHS1	1.21098e-10	-0.0172865	0.00103569	-0.0157122	0.135631	-0.00265931
RPL30	0.00580742	-0.0172606	0.592093	-0.00879346	0.453541	-0.0114338
WDR55	0.000105489	-0.0172458	0.0445459	-0.0191791	0.256666	-0.0127411
DAG1	1.72748e-09	-0.0171681	1.36387e-07	-0.0281698	2.63954e-05	-0.0301392
COX11	4.02606e-10	-0.0171465	8.14618e-06	-0.023881	9.14539e-10	-0.0408061
CA5A	3.78379e-06	-0.0171184	0.000908555	-0.0246199	0.804206	-0.0064971
ALG12	1.84187e-11	-0.0171079	2.66681e-07	-0.0211583	0.0176887	-0.0115449
PA2G4	4.1645e-10	-0.0171044	0.000227498	-0.0196972	3.04077e-06	-0.0244767
CTPS1	1.21931e-09	-0.0170971	0.590665	-0.0101071	0.253887	-0.0139056
CCDC53	0.0122347	-0.0170906	0.00640918	-0.037654	0.0766724	-0.0434277
SRSF5	1.97288e-10	-0.0170593	1.25943e-11	-0.033498	1.92122e-10	-0.0323611
NOC2L	0.00440667	-0.0170518	0.620245	-0.00796255	0.00861316	-0.0240887
GEMIN4	0.00178872	-0.017039	0.000989938	-0.0288234	0.0815403	-0.025235
DPH3	1.58956e-07	-0.017012	3.30652e-12	-0.051042	1.42923e-12	-0.0550582
SEL1L	6.38081e-11	-0.017008	3.15932e-11	-0.0322741	0.000336633	-0.0229372
PINX1	1.05114e-10	-0.0170021	0.00831517	-0.0122895	0.970256	0.000947262
SCO2	1.3037e-10	-0.0169952	2.81277e-06	-0.0191789	6.35965e-06	-0.0255985
RETREG3	4.52647e-06	-0.0169428	0.000148991	-0.0262912	0.118197	-0.0143153
EMC3	0.000158089	-0.0169173	7.54819e-09	-0.0346036	0.0601348	0.018918
DDX54	0.000750924	-0.0168847	0.249189	-0.0162669	0.161228	-0.0184861
DMAP1	4.20321e-07	-0.0168818	1.6181e-06	-0.0257218	0.00424316	-0.0185462
UBE2G2	5.38901e-12	-0.0167966	3.86091e-08	-0.0220635	1.56536e-05	-0.0193628
RPS14	0.0760025	-0.0167661	0.73472	-0.00859429	0.95103	0.00400571
ATP6V1D	0.000629866	-0.0167541	0.018877	-0.0178995	0.759694	-0.00349673
NFIC	1.1325e-07	-0.0167168	5.93285e-07	-0.0313105	2.81113e-08	-0.0371351
KRI1	0.00307681	-0.0167068	0.000432684	-0.0403259	0.840413	-0.00306781
NPIPA5	5.25365e-05	-0.0166934	1.68485e-05	-0.0337004	0.510835	-0.0135109
RARS	0.000186016	-0.0166533	0.10801	-0.0191396	0.0932127	-0.0204747
MRPS27	4.34825e-10	-0.0166492	1.56926e-07	-0.0348392	2.06421e-07	-0.0319223
LOC730183	2.64994e-09	-0.0166414	5.23915e-09	-0.0296894	0.00192098	-0.0228261
F8A2	2.14116e-12	-0.0166195	2.22897e-06	-0.0155827	1.42923e-12	-0.0355851
DYNLL1	2.306e-11	-0.0166179	7.28961e-07	-0.0219223	2.58712e-07	-0.0231784
SNX3	2.0815e-09	-0.0165392	9.10988e-07	-0.022325	6.77546e-11	-0.0372142
POMT1	5.38901e-12	-0.0165376	1.1712e-06	-0.021668	6.27923e-11	-0.0311809
MRPL20	5.17574e-07	-0.0165186	1.02769e-08	-0.0517644	5.30731e-08	-0.0454001
SYVN1	6.65759e-08	-0.0164889	6.51824e-08	-0.0293396	0.000224629	-0.0180384
NARS	0.0850264	-0.0164582	0.138756	-0.0283757	0.589237	-0.0124352
MRPL52	7.54365e-11	-0.0164449	3.30652e-12	-0.0460309	1.42923e-12	-0.04514
GEMIN6	1.71846e-06	-0.0164138	6.87341e-05	-0.0311135	0.00246357	-0.0282234
WDR5	0.000940601	-0.0163812	0.00392033	-0.0241812	0.182688	-0.0214234
FASTKD5	9.32456e-07	-0.0163801	0.00014174	-0.0212301	1.90531e-10	-0.0419824
DHX30	1.09534e-07	-0.0163661	2.02881e-05	-0.023812	6.65589e-06	-0.0297343
GATB	2.86201e-10	-0.016333	2.95155e-09	-0.0339545	8.46898e-11	-0.0364697
PPIH	4.83881e-10	-0.0163289	6.02309e-06	-0.0237919	2.97296e-07	-0.0265605
SRSF6	4.49778e-07	-0.0162734	3.66823e-07	-0.0280199	0.402213	-0.00680536
CCZ1B	0.0206185	-0.0161904	0.00167644	-0.0255192	0.0969548	-0.0287067
YEATS2	0.000267925	-0.0161358	0.384315	-0.00727336	0.0124018	-0.00685171
MRPL55	2.38455e-08	-0.0161352	1.06336e-06	-0.0439814	2.81414e-07	-0.0368192
RPL17	0.000847901	-0.0161332	0.737626	-0.0105826	0.091547	-0.0214864
POLR1A	0.00375055	-0.0161287	0.102413	-0.021449	0.406568	-0.0147413
LOC100652777	0.000417267	-0.0161212	0.00121703	-0.0341749	0.414584	-0.0110643
SBNO2	5.28329e-08	-0.0160906	1.51234e-07	-0.0345033	2.74225e-07	-0.0311112
MYO9B	2.13507e-10	-0.0159922	0.000245456	-0.0188499	0.509611	-0.00780961
MTOR	3.13826e-07	-0.0159917	4.9891e-11	-0.0436143	8.31498e-09	-0.0382371
ZEB1	2.14116e-12	-0.0159801	3.30652e-12	-0.0317835	6.94146e-11	-0.0316496
MT1A	1.00596e-07	-0.0159764	3.15413e-05	-0.0234929	0.0119819	-0.020265
DPM1	1.21241e-09	-0.0159693	1.21648e-05	-0.0184937	1.3244e-07	-0.0225345
RNF40	1.01269e-07	-0.0159327	0.605521	-0.008511	0.418315	-0.000402858
F8A1	1.33173e-11	-0.0159028	5.90747e-07	-0.019676	4.74405e-11	-0.0407376
SPOP	2.26181e-05	-0.0158389	0.00118992	-0.0231777	1.41813e-07	-0.0281959
DAP3	9.49765e-06	-0.0158235	0.00057382	-0.0404306	6.40352e-08	-0.0521351
KDM2A	0.00110803	-0.0158233	0.0006119	-0.0228496	0.000898515	-0.0215791
ZNF622	0.000239353	-0.0158164	0.150029	-0.0145272	0.000169393	-0.0288735
OST4	0.000402004	-0.0157878	0.013851	-0.022907	2.17264e-06	-0.0338881
GRB2	0.00023799	-0.0157839	8.4424e-05	-0.0338711	0.00108054	-0.0327324
DDX56	7.74702e-05	-0.0157408	0.0387924	-0.0193812	0.0579459	-0.0188613
EEF1G	3.45438e-05	-0.0157178	5.63316e-08	-0.0393	0.000510983	-0.0314801
UBE2J1	8.24249e-12	-0.0156976	1.74725e-10	-0.0229222	0.129355	0.00338749
FKRP	2.14116e-12	-0.0156772	1.47086e-07	-0.0207475	1.42923e-12	-0.033847
PLK1	0.00423265	-0.0156691	0.00232412	-0.0326979	0.657609	-0.0103072
MRPS23	1.47758e-06	-0.0156437	0.00319398	-0.0260173	3.10941e-06	-0.0331326
C19orf53	3.97592e-06	-0.0156435	0.0273292	-0.0163824	2.68151e-06	-0.0336157
MRPL44	2.76815e-10	-0.0156367	3.30652e-12	-0.0437079	2.11745e-10	-0.0350973
ALG13	0.00128043	-0.0156081	6.02428e-07	-0.0489974	0.00137128	-0.0307727
NAA30	1.1764e-05	-0.0155983	0.00325185	-0.0239908	0.000672522	-0.0270653
DHX9	0.00104524	-0.0155648	0.3896	-0.0100959	0.125186	-0.0164164
ELOC	0.101736	-0.0155581	0.17591	-0.0263726	0.916329	0.00516118
SRARP	0.00153442	-0.0155342	0.144816	-0.0191366	0.00118409	-0.0311343
PSMD4	0.0542433	-0.0155298	0.389327	-0.0159088	0.621018	-0.00963897
MRPL54	0.000153663	-0.0155168	1.42267e-08	-0.0503956	9.306e-08	-0.0388878
COX19	2.28788e-10	-0.0155067	1.15162e-06	-0.0240364	1.15101e-08	-0.033549
RTCB	2.11104e-08	-0.0154949	3.30652e-12	-0.0543714	1.35773e-10	-0.0518543
GNL3L	1.09086e-05	-0.0154786	0.07396	-0.0191594	0.015911	-0.0236135
POLR3K	0.00116214	-0.0154609	0.000192617	-0.0366208	0.00239031	-0.0324452
ELOB	3.43331e-05	-0.0154508	8.07311e-06	-0.040196	0.428663	-0.00120662
BORCS5	0.137903	-0.0154498	0.000650111	-0.0268195	0.00644101	-0.0284564
MRPL37	2.00949e-06	-0.015448	4.76819e-07	-0.0429018	1.66543e-05	-0.0445786
HS2ST1	3.18295e-09	-0.0154476	3.72682e-08	-0.0245855	5.8512e-12	-0.0409491
AURKB	0.00391362	-0.0154291	0.172107	-0.0164827	0.614228	-0.00648419
ACTR2	0.00825012	-0.0154169	8.21107e-05	-0.04115	0.0137592	-0.004742
TRIM28	2.5785e-07	-0.0154167	1.50469e-05	-0.02331	0.000136368	-0.0250709
PDCD2	7.14487e-05	-0.0154148	3.30652e-12	-0.0709536	1.75726e-05	-0.0361765
PELP1	0.0102081	-0.0153835	0.63828	-0.0099801	0.000564363	-0.0361399
TOE1	1.45035e-05	-0.0153698	3.98257e-05	-0.0281182	5.02061e-05	-0.0324033
CAB39	7.01591e-09	-0.0153665	1.40112e-08	-0.0293113	0.996408	0.00148072
PSMC2	0.0471639	-0.015363	0.324984	-0.0173348	0.231906	-0.00437527
FPGS	1.24703e-05	-0.0153583	0.186418	-0.0138271	0.00224601	-0.0266833
C8orf59	2.66123e-11	-0.0153285	3.30652e-12	-0.056978	1.42923e-12	-0.0417273
YY1	7.85752e-09	-0.0152907	2.5767e-08	-0.0266757	0.132079	-0.00826916
FLVCR1	5.38901e-12	-0.0152427	4.39795e-06	-0.0139168	1.42923e-12	-0.0272288
POLR1E	0.022094	-0.0152411	0.04805	-0.01501	0.000655183	-0.0223239
MRPS35	0.000298854	-0.0152065	2.21071e-07	-0.0456129	3.18331e-09	-0.0416497
YEATS4	1.08984e-11	-0.0152058	7.40402e-09	-0.0250189	4.65762e-10	-0.0235342
SLC12A7	1.22584e-08	-0.0151982	1.11861e-07	-0.024583	3.56576e-06	-0.0215081
MRPS18C	3.6156e-10	-0.0151929	5.68558e-11	-0.0388545	6.43045e-11	-0.0351818
POMGNT2	2.14116e-12	-0.0151011	1.38153e-09	-0.0239397	1.42923e-12	-0.0300503
GADD45GIP1	7.51253e-05	-0.015087	2.22103e-07	-0.0386038	7.50631e-06	-0.0307374
MRPS17	4.36132e-08	-0.0150736	7.16847e-08	-0.0383091	1.904e-09	-0.0295006
ATP6AP1	7.98921e-05	-0.0150583	0.00858073	-0.0204293	0.0586331	-0.0157584
EBNA1BP2	0.00196592	-0.0150485	0.510853	-0.00474409	0.00468067	-0.0237019
METTL27	0.00495842	-0.0150434	0.210668	-0.0153432	0.21558	-0.01528
GSS	1.47214e-10	-0.0150162	0.000132126	-0.0161066	2.54849e-06	-0.0214274
NUDCD3	8.28343e-07	-0.0149682	1.60819e-10	-0.0308538	4.74554e-06	-0.0278174
ATP6V1A	0.000113829	-0.0149618	0.107655	-0.0156207	0.690681	0.00320872
ARFRP1	7.29354e-07	-0.0149498	0.000706341	-0.019681	0.0587134	-0.0140737
PKNOX1	4.12612e-08	-0.0149212	1.75763e-05	-0.0207987	1.36706e-08	-0.0310654
ASCC3	1.92506e-05	-0.0149176	1.3744e-09	-0.0533234	7.29799e-10	-0.0397287
VPS36	0.000786948	-0.0148957	0.00994626	-0.0198083	0.114495	-0.00441611
ROMO1	0.00119499	-0.0148927	7.25315e-05	-0.0425302	0.00072381	-0.0407766
ELAC2	0.000781523	-0.0148799	5.8602e-08	-0.0437855	0.119247	-0.0137432
SEC61A1	0.00785364	-0.0148564	8.4447e-05	-0.0382283	0.185896	-0.0214073
MRPL14	2.40443e-07	-0.0148463	3.30652e-12	-0.0449133	9.9329e-07	-0.0318107
TMX2	0.0088075	-0.0148307	0.0001686	-0.0297668	0.000277282	-0.030906
NTAN1	4.0043e-05	-0.014824	2.64784e-06	-0.021837	0.00134974	-0.00618099
IPO7	1.92571e-07	-0.0148165	1.4466e-06	-0.0251518	0.086111	-0.0130427
NBPF19	0.128978	-0.0148047	0.564483	-0.0131976	0.748073	-0.00741115
KAT7	2.07363e-05	-0.0147968	2.05396e-06	-0.0287802	3.43278e-06	-0.0316124
EPG5	9.90103e-10	-0.0147861	0.000661529	-0.0137361	7.29799e-10	-0.0300576
GOLT1B	6.30163e-05	-0.0147505	2.41179e-07	-0.0310449	0.00363837	-0.0251872
NPRL3	2.29087e-06	-0.014748	9.93989e-08	-0.025709	1.80387e-06	-0.0233447
HNRNPR	8.24278e-10	-0.0147388	2.30437e-08	-0.0232425	1.42923e-12	-0.0417031
TMEM189	3.23956e-11	-0.0147374	2.41987e-06	-0.0169516	1.47546e-05	-0.0162389
NAPA	0.00258422	-0.0147224	0.0257657	-0.0240978	0.0265259	-0.0264637
TRAPPC4	0.000690985	-0.0146997	0.0106193	-0.0227531	0.0151124	-0.0227693
SNF8	0.0279225	-0.0146914	0.0234573	-0.0216784	0.291898	-0.0113486
UHRF1	1.99627e-09	-0.0146856	3.30652e-12	-0.0345983	0.217591	0.0127683
INO80E	4.83582e-10	-0.0146818	2.56028e-06	-0.0189259	0.0475335	-0.00624343
MT1E	0.000267351	-0.014677	0.000233437	-0.0270626	0.178163	-0.0141794
TADA2A	7.44731e-06	-0.0146592	0.00276903	-0.0146401	0.00271916	-0.00645576
GOLPH3	6.10952e-11	-0.0146257	3.44185e-07	-0.0186077	1.42923e-12	-0.0326975
IREB2	8.07108e-09	-0.0146066	3.87318e-06	-0.0226216	0.609778	0.00330419
SLC38A2	2.64815e-05	-0.0145968	2.30875e-08	-0.0389013	0.006906	-0.0199947
SNX13	1.33173e-11	-0.0145958	2.79015e-11	-0.0293775	1.42923e-12	-0.0350805
METTL12	0.0101779	-0.0145844	0.0382384	-0.0194223	0.444895	-0.0168744
MRPL12	0.000488096	-0.0145835	1.62278e-10	-0.0443915	2.12016e-08	-0.037896
AIP	9.86497e-08	-0.0145656	0.0923054	-0.0111424	0.0118583	-0.0173474
BLOC1S1	1.21771e-05	-0.0145547	0.00101006	-0.0205459	7.49676e-06	-0.0298429
ALG3	2.14116e-12	-0.0145538	6.90191e-09	-0.0164993	3.25764e-07	-0.0170746
SLC4A7	7.75497e-08	-0.0145515	0.00596012	-0.0140836	0.0016728	-0.0121171
LSG1	1.05757e-05	-0.0145419	0.0361219	-0.0181437	0.0837069	-0.0164158
MMP24	5.2723e-06	-0.0145095	0.0154993	-0.0202982	0.000163845	-0.026007
ATP6V1G1	3.04348e-06	-0.0144991	0.000114873	-0.0247398	0.31387	-0.0110511
OGDH	2.02184e-07	-0.0144724	1.46931e-06	-0.0296338	1.34579e-05	-0.0258972
DPH2	4.13119e-05	-0.0144011	0.0429171	-0.0173684	0.000484533	-0.0297032
CMTM3	8.13859e-07	-0.0143869	0.000130955	-0.02111	0.203256	-0.0114832
TIMM9	0.00127974	-0.0143568	0.061739	-0.0160846	0.341609	-0.0182828
MBTPS2	4.67999e-07	-0.0143466	5.31871e-05	-0.0227169	2.2149e-05	-0.015704
FNTB	3.98216e-06	-0.0142817	1.94547e-10	-0.0567665	4.84807e-09	-0.0426338
DPM3	3.33775e-08	-0.0142485	0.000424511	-0.0162725	3.31644e-07	-0.0227183
OTUD6B	1.5193e-06	-0.0142484	1.47458e-08	-0.0310468	0.000810289	0.0195861
LITAF	2.39326e-09	-0.0142449	7.96992e-05	-0.0173746	0.000249061	-0.0162939
HSCB	0.000135274	-0.0142177	0.0487187	-0.0101728	1.28624e-05	-0.0407667
SPC25	0.0174561	-0.0141976	0.101239	-0.0202639	0.632102	-0.00993187
NOP10	0.00615062	-0.0141888	7.20439e-05	-0.0354357	0.265567	-0.0089426
CPSF6	0.014011	-0.0141881	0.0547299	-0.019255	0.0825409	-0.0137448
URB1	0.00131542	-0.0141816	0.0148749	-0.0191156	0.0691333	-0.0126715
NUDC	0.000352176	-0.0141801	0.263923	-0.0144721	0.0951577	-0.0186937
FAM72D	0.000813048	-0.0141464	0.0517083	-0.0194095	0.000603205	-0.0317243
UBE2L3	2.53639e-07	-0.0141355	3.60716e-08	-0.0280635	0.0524937	0.00991364
ILF2	0.000211667	-0.0141348	0.00018466	-0.0265037	0.0505686	-0.00606315
MRPL43	7.32872e-05	-0.0141123	1.61991e-08	-0.0416263	4.44747e-07	-0.0364502
PPP2CA	0.0277279	-0.0141049	0.496967	-0.0151829	0.450675	-0.0123098
TP53TG3E	0.00157954	-0.0140709	0.0430666	-0.0210922	0.590798	-0.0120905
ZNF574	2.06699e-10	-0.0140519	1.38022e-05	-0.0190583	1.42923e-12	-0.0382741
TRAPPC12	4.58185e-08	-0.0140509	7.71402e-06	-0.0205507	1.29187e-09	-0.0327148
GUK1	0.00674434	-0.0140404	0.140301	-0.0176098	0.278456	0.000426763
MRPL41	0.000100222	-0.0140207	9.22629e-05	-0.0356373	6.19718e-08	-0.0305086
LSM4	0.0828444	-0.0140004	0.00547419	-0.0307322	0.108085	-0.0170688
PDP2	9.20164e-09	-0.0139955	1.08116e-06	-0.0231759	6.92535e-07	-0.0231335
MRPS30	3.51659e-07	-0.0139776	6.58982e-10	-0.0426051	1.13169e-09	-0.0370665
EIF2AK4	4.09307e-09	-0.0139672	1.85684e-07	-0.0217255	5.28653e-07	-0.0222992
POMT2	1.99627e-09	-0.0139657	5.60173e-05	-0.020385	1.42923e-12	-0.0366053
RPL11	0.00141625	-0.0139501	0.0760164	-0.0037978	0.728219	-0.00960013
MVP	5.50886e-07	-0.0139463	1.00186e-10	-0.0263691	0.35233	-0.00365833
CTU1	2.57634e-07	-0.0139453	1.70005e-11	-0.0454526	3.95183e-06	-0.0295356
RBBP4	5.4074e-09	-0.0139418	1.64435e-09	-0.029842	3.01753e-07	-0.025874
FARS2	8.63539e-05	-0.0139349	9.20355e-06	-0.0363594	0.00192536	-0.0250009
TBCK	5.38901e-12	-0.0139291	1.87455e-09	-0.0190398	3.71758e-12	-0.0254048
ARMC5	1.70648e-09	-0.0139162	2.72583e-08	-0.0241633	2.21742e-06	-0.0129504
COX7C	3.6683e-09	-0.0139151	7.79453e-07	-0.0220742	3.15298e-10	-0.0331297
SNRPA	2.17098e-06	-0.0139003	0.000715344	-0.0234729	0.000111539	-0.0317392
HEXIM1	0.000199034	-0.0138904	0.00011149	-0.0285833	0.0286095	-0.017248
RPEL1	0.0142311	-0.0138298	0.207015	-0.0204042	0.0501519	-0.0170152
DNAJC8	0.00441039	-0.0138237	0.00328089	-0.0203163	1.72903e-06	-0.0376331
PTGES3	5.04831e-06	-0.0138159	3.98937e-07	-0.0361772	9.66879e-08	-0.0324653
RFWD3	8.2347e-08	-0.0138081	0.000305034	-0.018544	0.0671442	-0.0129546
RACGAP1	0.0378344	-0.0137444	0.125146	-0.02192	0.661074	-0.0111133
IKBKAP	9.22271e-09	-0.0137272	2.06581e-11	-0.0470728	3.71758e-12	-0.0485033
EXOSC10	0.000581576	-0.0137233	1.11995e-05	-0.0398173	5.14141e-08	-0.0312997
C14orf79	0.0107087	-0.0137199	0.00116007	-0.0324021	0.00788302	-0.0296918
ATP6V0D1	0.000480462	-0.0137174	0.0372964	-0.00980434	0.000455326	-0.0121303
C16orf93	2.95356e-05	-0.013705	0.359328	-0.00759502	0.27689	0.0127488
SOCS3	1.58515e-11	-0.0137001	3.30652e-12	-0.0282384	1.42923e-12	-0.0666897
VEZF1	2.14116e-12	-0.0136952	2.41354e-11	-0.0237199	6.72043e-08	-0.0238473
C16orf92	2.1064e-08	-0.0136802	2.46941e-07	-0.0210614	0.000371094	-0.0172098
LRRC55	1.53006e-05	-0.0136765	0.00403842	-0.0202756	0.148155	-0.0146629
TTC14	4.34502e-06	-0.0136367	1.03331e-06	-0.0249519	8.97793e-05	-0.016648
LOC107986804	4.84578e-05	-0.0136136	1.5286e-06	-0.0329698	2.17208e-05	-0.028146
XRN1	0.000175192	-0.013589	0.0247551	-0.0196487	3.87579e-08	-0.0416985
GTF3C4	0.000377738	-0.0135864	6.95233e-09	-0.0408235	3.09656e-08	-0.0409491
ZZZ3	0.0157915	-0.0135851	0.0020215	-0.012126	0.00405919	-0.0140396
AP5B1	3.59418e-06	-0.0135618	0.0107388	-0.0174499	0.000182537	-0.0218624
2023-03-05	2.85693e-07	-0.0135357	1.13002e-09	-0.0307885	1.51922e-10	-0.0337263
FAM83G	7.46681e-09	-0.0135293	5.5547e-08	-0.0249435	1.61783e-09	-0.0262787
RPL36A-HNRNPH2	0.000670011	-0.0135251	0.00311917	-0.0210274	0.00377078	-0.0221735
SFPQ	0.00580742	-0.0134865	0.00277427	-0.0279281	0.0851622	-0.0182127
ATP6V1H	0.00283753	-0.0134819	0.0268295	-0.0180759	0.00540544	-0.0154006
MRPL32	3.67864e-06	-0.0134721	4.95312e-06	-0.0370714	9.63369e-08	-0.0352175
TIPRL	1.21774e-05	-0.0134636	0.0019596	-0.00972437	0.00571589	-0.0161782
MEAF6	2.92076e-07	-0.0134611	0.0104571	-0.0150523	2.50216e-09	-0.0313908
NPRL2	9.16218e-08	-0.0134474	1.27613e-06	-0.0208878	5.74886e-06	-0.0246814
ETF1	0.177316	-0.0134345	0.380731	-0.0186356	0.664689	0.0139737
GTF3C5	0.000236002	-0.0134125	5.70977e-06	-0.0305208	1.44646e-07	-0.0307328
RPL29	2.40738e-05	-0.0133783	0.0341044	-0.0157675	2.86763e-08	-0.0355622
EIF3H	1.25529e-06	-0.0133741	6.5241e-10	-0.0347191	1.32965e-05	-0.028034
TRAPPC1	0.00484331	-0.0133726	0.205353	-0.0198695	0.000210903	-0.0322674
POLR2D	0.0652609	-0.0133703	0.313329	-0.0160665	0.000239479	-0.0471652
SNAPC1	0.0237786	-0.0133645	0.0175364	-0.022852	0.765915	-0.00827679
ATP6V1E1	0.017098	-0.0133519	0.0475266	-0.0239358	0.103636	-0.0115017
SCAP	2.94032e-05	-0.013328	0.0137228	-0.0164669	0.327607	-0.00323943
RPL35	0.00437603	-0.0133278	0.654567	0.00150465	0.0026859	-0.0288318
METTL17	1.50856e-10	-0.0133063	8.04575e-07	-0.0188202	1.36998e-09	-0.0295171
ITGA3	3.6568e-06	-0.0132968	1.92612e-05	-0.022239	0.768003	-0.00400572
TWNK	0.0128858	-0.013276	0.00119527	-0.0428477	0.000868799	-0.0357274
SF3B6	0.0958317	-0.0132701	0.00211796	-0.032436	0.615087	-0.017373
CPSF4	0.000150549	-0.013263	0.00351135	-0.027482	0.00168879	-0.0136984
HIST2H2AA4	0.00329611	-0.0132419	0.00240329	-0.0143133	0.105555	-0.0215405
CLCN7	1.18015e-07	-0.0132031	9.9673e-07	-0.0231848	0.00110711	-0.0154841
MRPL17	1.92074e-06	-0.013187	7.4838e-05	-0.0294449	2.21821e-06	-0.036638
PRRT2	2.14116e-12	-0.013167	5.68558e-11	-0.022493	5.94128e-07	-0.0168019
CORO7-PAM16	2.13402e-05	-0.0131583	0.00479803	-0.0188636	0.730132	-0.00458189
ZRSR2	0.0660218	-0.013146	0.223341	-0.00171641	0.0102392	-0.0175385
RPL38	0.0701216	-0.0131221	0.7872	0.00544825	0.0125385	-0.0362963
RPL18A	0.0130114	-0.0131072	0.463026	-0.00628726	0.315879	-0.0144499
SLC35A4	1.33342e-11	-0.0130971	4.09882e-06	-0.0160258	3.03928e-08	-0.0192368
RNASEH1	6.99031e-10	-0.013097	1.04955e-06	-0.023399	7.83587e-06	-0.0217225
RPS16	0.0651529	-0.0130877	0.545891	-0.0153224	0.710862	-0.0117034
ISPD	2.14116e-12	-0.0130784	7.02072e-10	-0.0203974	3.71758e-12	-0.0262139
CTSL	1.33173e-11	-0.0130694	3.30652e-12	-0.0235941	1.42923e-12	-0.0406015
KDM8	3.79363e-07	-0.013068	1.37546e-08	-0.0277381	0.143442	-0.00948539
ATP6V1B2	0.0090434	-0.0130632	0.0789281	-0.0185354	0.158851	-0.013371
EGLN1	8.59436e-07	-0.0130434	3.71343e-05	-0.0197147	0.001457	-0.0176301
FDX1L	0.0160056	-0.0130191	6.11968e-05	-0.0341781	0.000336093	-0.0344787
METTL3	0.000174549	-0.0130042	0.000810905	-0.0249383	0.00795342	-0.0156615
ZNF785	0.00415963	-0.0129957	0.0254921	-0.013431	0.317512	-0.00778728
RPS8	0.0799436	-0.0129863	0.325876	-0.0177669	0.0938163	-0.0106193
ATOH8	0.00622045	-0.0129841	0.227086	-0.0157958	0.160389	-0.0185903
FTSJ3	0.0239197	-0.012953	0.066283	-0.0125607	0.104836	-0.0156945
RPN2	0.00342477	-0.0129525	2.35082e-07	-0.0366279	5.43935e-07	-0.0415755
MRPL27	5.95038e-05	-0.0129415	0.000113485	-0.0251095	0.00220334	-0.0217
B4GALT7	2.58176e-09	-0.0129327	8.52835e-11	-0.0257177	1.42923e-12	-0.037305
LOC107987373	0.0152293	-0.0129318	0.0354971	-0.0310283	0.00114682	-0.0327553
XPOT	1.68883e-07	-0.0129002	2.16055e-06	-0.0238591	0.00403799	-0.0169528
MDN1	0.0028769	-0.0128938	0.817308	-0.00672853	0.0847136	-0.0164162
ACSL4	2.306e-11	-0.012887	5.07966e-05	-0.0146064	0.279086	-0.00710764
CHD1	2.71805e-11	-0.0128739	8.97908e-06	-0.0175794	1.42923e-12	-0.0343838
SON	2.64971e-06	-0.0128738	0.00667033	-0.0157001	0.0994482	-0.0114021
E4F1	0.000445553	-0.0128651	7.38259e-07	-0.0271603	0.00110706	-0.0210788
HYOU1	0.00576958	-0.0128542	0.117296	-0.0131416	0.00034831	-0.0262197
PIP4P1	0.000266333	-0.0128375	0.000298594	-0.025255	0.00731498	-0.01708
DIDO1	5.03734e-07	-0.0128314	2.39988e-07	-0.0223898	1.74973e-07	-0.0233109
ELP4	9.07622e-07	-0.012798	2.45976e-08	-0.0340544	8.88867e-05	-0.0260212
UFM1	3.16529e-11	-0.0127908	2.06581e-11	-0.0215673	3.71758e-12	-0.0232192
RPS27A	0.0501442	-0.0127715	0.00271805	-0.0338116	0.690887	0.000766512
POU2F1	0.0164877	-0.012756	0.00255811	-0.0235603	0.00564309	-0.0325993
ESRRA	7.73692e-07	-0.0127418	0.00955091	-0.0169206	0.306866	-0.00891262
LOC112267939	0.0108567	-0.0127288	0.0754285	-0.0281699	0.0351031	-0.0250083
CRYAA	2.45466e-05	-0.0126945	1.9966e-06	-0.0257254	0.0365348	-0.0154236
SF3A3	0.00106008	-0.0126795	5.69888e-05	-0.0313921	0.000267303	-0.0343489
RPF2	0.00818742	-0.0126718	0.0945753	-0.0108509	0.000762588	-0.0167398
ELL	0.0931006	-0.01266	0.414526	-0.015732	0.220382	-0.0126263
EIF1AD	0.0207464	-0.0126512	0.00277427	-0.0301587	0.640206	-0.00593217
MRPL19	9.54348e-07	-0.0126476	1.25943e-11	-0.0377206	1.42923e-12	-0.0384459
NUBP1	9.86901e-05	-0.0126358	0.000921853	-0.0216094	0.469319	-0.0116432
MED11	0.00657625	-0.0126232	0.111637	-0.016071	0.0035467	-0.0296618
YPEL5	7.83119e-06	-0.0126201	0.000864433	-0.0175229	0.000453047	-0.0134727
COX16	5.94428e-06	-0.0126143	0.333534	-0.00900442	2.04336e-05	-0.023941
VPS9D1	8.80897e-05	-0.0126131	0.0369144	-0.0155495	0.406064	-0.00945017
NAA40	0.00138473	-0.0125935	1.88059e-06	-0.0302087	0.203589	-0.0173067
CFL1	4.14227e-09	-0.0125832	3.30652e-12	-0.0341691	4.59748e-07	-0.0205971
DDX51	0.0142721	-0.0125819	0.30251	-0.0115633	0.531504	-5.28409e-05
POMK	6.57314e-07	-0.0125799	0.00033858	-0.0110814	5.93569e-05	-0.0234327
TRIM66	9.43987e-09	-0.0125693	0.0514901	-0.0127765	0.0810462	-0.011169
STUB1	6.6199e-06	-0.0125658	2.18677e-05	-0.021968	0.0410197	-0.0135885
TVP23B	8.26935e-08	-0.0125359	1.91025e-06	-0.0202983	1.7202e-05	-0.0231273
RPS23	0.135914	-0.012525	0.000298594	-0.0497029	0.00482629	-0.0449154
MRPL49	0.0111382	-0.012486	0.000656831	-0.0313277	0.000580504	-0.0294092
MAT2A	0.0125144	-0.012481	0.000349197	-0.0301158	2.13521e-05	-0.0397296
GNL2	0.0372704	-0.0124654	0.75145	-0.01156	0.0462497	-0.0153265
POLR2L	0.0245964	-0.0124553	0.179864	-0.0162518	0.948782	0.000548025
SLC6A1	0.000129596	-0.0124509	0.0278819	-0.0178335	0.00382647	-0.0257056
CMPK1	2.58254e-05	-0.0124461	0.000925587	-0.0173922	0.00241966	-0.0161253
U2SURP	0.118556	-0.012437	0.184649	-0.022035	0.708663	-0.00564673
DEPDC5	1.09924e-07	-0.0124368	5.59397e-09	-0.0283572	7.32707e-09	-0.0253295
NHLRC2	2.2303e-08	-0.0124316	0.096	-0.0120602	0.011041	-0.0132318
GAGE12I	1.80458e-05	-0.0124181	5.19023e-05	-0.0221176	0.000432999	-0.0227906
SRCAP	3.39607e-05	-0.0124067	0.00108198	-0.0216189	0.782976	0.00670414
WDR46	0.00297084	-0.0123976	0.000169987	-0.0381211	0.807197	-0.00558961
TEFM	9.76215e-05	-0.0123942	2.93601e-05	-0.0237714	0.000197156	-0.0256537
NLE1	0.0205258	-0.0123908	0.157743	-0.0189186	0.0183587	-0.0263499
NUP85	0.219034	-0.012383	0.29969	-0.0212702	0.491116	-0.015583
MRPL10	2.2837e-05	-0.0123818	4.22866e-07	-0.0464836	9.62309e-08	-0.0349674
PLA2G10	0.00799568	-0.0123776	0.04906	-0.0193523	0.137697	-0.0114316
ARHGEF7	1.38869e-05	-0.0123664	1.65636e-05	-0.0276262	1.8213e-05	-0.0239174
COX5B	0.00186404	-0.0123562	0.000957089	-0.0208725	0.0564097	-0.0267104
HNRNPA2B1	1.26616e-10	-0.0123399	1.31758e-10	-0.0227896	0.000108528	-0.0126004
COX5A	0.0059447	-0.0123301	0.00181085	-0.0192495	0.00212489	-0.027637
DNMT1	0.144922	-0.0123112	0.0814808	-0.0279129	0.0852486	-0.0294905
GAPDH	0.0257474	-0.0123095	0.0146824	-0.0195155	0.0118379	-0.028964
GZF1	5.38901e-12	-0.0123091	1.37032e-06	-0.0171579	5.8512e-12	-0.0222073
DPEP2NB	0.00104166	-0.0123054	0.00390916	-0.0206143	0.888135	-0.00401551
ITCH	5.28613e-06	-0.0123048	0.0026835	-0.0186512	0.0196931	-0.0160966
INAFM1	0.0126909	-0.0122959	0.146492	-0.0146782	0.000730249	-0.0198653
DPH6	1.32938e-09	-0.0122862	9.92011e-06	-0.0160131	2.46313e-05	-0.0235589
MED16	3.64962e-06	-0.0122807	0.00430869	-0.0103794	0.0286343	-0.000227058
MRPS16	7.50669e-07	-0.0122805	1.13359e-08	-0.036493	6.62013e-07	-0.0282559
KIAA0513	0.000827717	-0.0122787	0.0260815	-0.0170942	0.0104169	-0.0203936
HTT	3.79704e-08	-0.0122736	0.00755106	-0.0122499	9.6017e-10	-0.029874
PRDM7	0.00118122	-0.0122707	0.0550198	-0.0150471	0.059121	-0.0143631
DERL2	6.57256e-10	-0.0122631	3.97654e-06	-0.0168641	0.150159	-0.00258209
HK2	0.000621386	-0.0122548	2.42399e-08	-0.0384241	4.63676e-08	-0.0411941
CCDC102A	3.84592e-05	-0.0122413	0.000210691	-0.0227568	0.0216134	-0.0164998
BLOC1S3	4.79079e-05	-0.0122412	2.96655e-09	-0.032259	9.37767e-06	-0.0285018
TIMM50	0.000603474	-0.0122081	3.08125e-05	-0.0349711	0.00289928	-0.0224613
SRSF7	0.129171	-0.0121744	0.118531	-0.0201278	0.0124674	0.0362481
TRPM7	3.56205e-09	-0.0121736	0.0367852	-0.0107817	3.88289e-09	-0.0300342
VPS28	0.0667568	-0.0121682	0.0106464	-0.0307786	0.0756453	-0.0246501
TLK2	0.000382504	-0.0121661	0.000773453	-0.0232716	5.68283e-06	-0.0313372
MRPS11	0.00127042	-0.0121517	7.12739e-08	-0.0397314	6.12812e-07	-0.0336621
PRR11	0.000726788	-0.0121435	0.476461	-0.0125646	0.0106687	-0.019653
ARL17B	0.00413299	-0.0121369	0.0187173	-0.0188792	0.000239479	-0.029229
EHD1	2.46031e-08	-0.0121252	0.00346248	-0.0148017	0.083717	-0.0105051
TMEM258	0.0461513	-0.0121136	0.299983	-0.0154177	0.0363658	-0.0221057
TCOF1	0.000166221	-0.0120837	0.0547683	-0.0154349	0.00061739	-0.0205415
LOC102724014	7.87531e-10	-0.0120687	1.2416e-09	-0.0244491	0.232599	-0.0106483
MRPS15	4.35315e-06	-0.012062	4.34681e-06	-0.0260397	1.39476e-10	-0.0358081
MCL1	0.0268553	-0.0120395	0.010112	-0.026174	0.00271033	-0.0311041
NDRG3	2.06104e-07	-0.0120302	1.16484e-05	-0.0195772	2.452e-06	-0.0212367
SNX12	2.306e-11	-0.0119976	1.84913e-09	-0.0214364	1.42923e-12	-0.0358934
MTG2	9.57058e-08	-0.0119935	3.30652e-12	-0.0407795	4.46196e-09	-0.0294154
RPTOR	4.05836e-06	-0.011993	1.14762e-05	-0.0269217	2.16885e-07	-0.0305044
ARID1A	1.31106e-09	-0.0119923	3.1546e-05	-0.0155172	1.51101e-09	-0.0253919
DOLPP1	3.18514e-06	-0.01199	2.84801e-09	-0.0354235	1.60528e-10	-0.0441903
MRPL3	1.6059e-05	-0.0119726	1.32252e-05	-0.0286448	6.79905e-07	-0.0250503
WDR77	0.0674839	-0.0119604	0.00433967	-0.032353	0.000303961	-0.0393504
POLA2	0.0121147	-0.0119516	0.18248	-0.0152216	0.0351261	-0.0243596
HNRNPU	0.0165487	-0.0119145	0.375248	-0.0137293	0.0215626	-0.0240933
MRPS25	6.79472e-07	-0.0118822	0.000105823	-0.0268566	3.48853e-05	-0.0225893
HOXA2	1.6914e-07	-0.0118738	0.000687156	-0.0179135	0.144559	-0.00810095
REXO2	5.12645e-07	-0.0118713	1.65939e-06	-0.0233997	3.06532e-11	-0.0289553
CHST5	1.14867e-06	-0.0118531	0.000507982	-0.0189203	0.0140016	-0.0141804
AIFM1	0.000129842	-0.0118526	2.62505e-10	-0.0461946	1.00262e-08	-0.0451722
C17orf59	9.29738e-06	-0.011849	0.076408	-0.0130934	0.0112756	-0.0152493
WDR73	0.000817675	-0.0118386	0.241257	-0.0149332	0.511073	-0.00475102
BOLA2	3.37403e-06	-0.0118191	0.0091838	-0.0143654	0.338495	-0.00700008
PRMT5	0.000899605	-0.0118132	0.000821093	-0.0226198	0.000501582	-0.0258138
DCAF1	0.0761734	-0.0117745	0.0627869	-0.0240857	0.34689	-0.0140202
CENPS	0.0025437	-0.0117708	0.173625	-0.0140527	0.00211964	-0.0250493
LAT	1.97346e-06	-0.0117308	0.0291513	-0.0142146	0.269645	0.000680752
C16orf58	0.00140368	-0.0117285	0.243593	-0.0122375	0.264187	-0.00414091
UTP20	0.0688782	-0.0117285	7.14774e-07	-0.0365058	0.201379	-0.0147711
UBTF	0.00307681	-0.0117213	0.839105	-0.00523625	0.170523	-0.00240285
ZBTB8OS	0.000325622	-0.0117115	2.55026e-05	-0.025298	6.11413e-05	-0.0269943
ERI1	1.66229e-08	-0.0117102	0.777243	-0.00543474	0.803535	-0.000172317
PSME3	0.00383158	-0.0117035	0.123671	-0.0164758	0.125025	0.0104163
MRPL21	0.000735431	-0.0116995	8.66494e-10	-0.0376509	5.82966e-05	-0.0314958
RPS6KB1	2.03431e-06	-0.011676	0.0247706	-0.0113072	0.701587	-0.00550281
NUPR1	4.25962e-05	-0.0116749	0.0223426	-0.015942	0.657902	-0.0060298
WWTR1	1.31624e-08	-0.0116615	4.51308e-10	-0.0254393	0.000208766	-0.0162017
TRIM37	3.0207e-05	-0.0116577	0.0018869	-0.0178251	0.00124361	-0.0193895
METTL10	0.0809701	-0.0116543	0.709497	-0.00658706	0.812056	-0.00321893
SLX1B	9.33922e-09	-0.011653	0.0589175	-0.0115521	0.655919	-0.00108349
OMP	2.12221e-05	-0.0116431	0.00456529	-0.018675	0.000519663	-0.0191599
PRMT7	3.07257e-07	-0.011628	0.00641831	-0.0133134	4.12889e-10	-0.0343378
CD3EAP	6.15424e-07	-0.0116177	0.116981	-0.00960258	0.0107074	-0.0134864
DDX3X	0.00479623	-0.0116173	0.0371632	-0.0215142	0.000273761	-0.032932
PRAMEF14	8.80508e-05	-0.011609	0.000360844	-0.0207622	0.0105961	-0.0188015
C1D	0.00713061	-0.0116086	6.95878e-05	-0.0319324	1.62906e-05	-0.0307203
SMPD1	1.13439e-08	-0.0116036	0.00247558	-0.0144211	6.01223e-09	-0.0240881
B3GAT3	4.67941e-05	-0.0116024	0.000187635	-0.023571	4.60062e-07	-0.0226224
MIEF2	1.9041e-07	-0.0115976	3.50067e-05	-0.0189196	0.000178968	-0.0188912
NPC2	2.306e-11	-0.0115829	3.1849e-06	-0.015361	5.15415e-06	-0.0150914
PPP5C	1.40848e-07	-0.0115741	4.95833e-06	-0.0182674	2.44061e-08	-0.0269317
RAB1B	8.4178e-05	-0.0115462	0.00159232	-0.0169505	2.19083e-05	-0.0190281
GBF1	0.00349371	-0.0115376	0.296247	-0.0118944	0.00460742	-0.0232563
MEMO1	1.00382e-07	-0.0115372	4.30992e-08	-0.0227131	1.11685e-08	-0.0248107
MRPS26	2.45007e-06	-0.0115172	7.06538e-09	-0.0343943	4.39485e-07	-0.0297843
VPS13D	0.000518181	-0.0115118	0.00766285	-0.0216343	0.00305295	-0.00865602
LOC101060588	0.0319265	-0.0115076	0.716852	-0.00839362	0.17039	0.0213525
ESF1	0.0028283	-0.011506	2.28045e-09	-0.0385794	0.734791	-0.00939896
TTF2	3.39985e-05	-0.0114996	0.503889	-0.00798887	3.02382e-05	-0.0219474
ZFYVE26	9.6467e-06	-0.0114898	0.00113016	-0.0190102	1.29869e-05	-0.0219234
ADAT2	1.83559e-05	-0.0114792	2.91135e-06	-0.0294077	2.47463e-07	-0.0331366
DDX1	5.05582e-06	-0.0114749	3.30652e-12	-0.0457478	1.42923e-12	-0.0497475
THEMIS2	0.000102419	-0.0114671	0.112451	-0.0129959	0.0135141	-0.0175163
PPAN-P2RY11	0.000870516	-0.0114559	0.0152133	-0.0179734	7.18205e-05	-0.0261695
EXOC5	0.00146003	-0.0114496	0.000348049	-0.0216456	0.0632497	-0.00585289
CHRNB3	1.41341e-10	-0.0114469	0.00026082	-0.0140862	7.42499e-07	-0.0199803
CBLL1	6.15573e-06	-0.0114455	2.35444e-06	-0.0263723	0.00140011	-0.0125601
TFAM	1.77141e-05	-0.0114445	2.60923e-07	-0.0260386	8.65266e-05	-0.0210006
SSB	0.000248472	-0.011418	2.63874e-05	-0.0306354	4.51089e-08	-0.0506178
LARP7	2.16313e-08	-0.0114091	1.60705e-08	-0.0211183	0.679788	-0.00447871
HTATSF1	5.96081e-05	-0.0114046	0.292936	-0.0116973	0.207806	-0.00091564
TAF1B	0.00355197	-0.0114032	0.000441697	-0.0247787	0.250269	-0.0115193
HSF1	8.07754e-06	-0.0114027	7.03578e-09	-0.0494638	0.105947	-0.0136774
CHTF18	0.000713177	-0.0114009	0.487267	-0.0112151	0.065323	0.00524373
CHD2	3.61602e-05	-0.0113929	4.08482e-07	-0.0255771	0.054205	-0.013447
PRR35	3.01988e-05	-0.0113919	0.00137043	-0.0187738	0.804759	-0.00197427
PKM	0.00324122	-0.0113906	0.102538	-0.0180126	0.0319632	-0.0114658
BCL7C	6.71743e-08	-0.0113869	5.21223e-06	-0.0187665	0.536136	-0.00418552
MRPL13	5.20399e-06	-0.0113868	5.34854e-11	-0.0409856	2.78502e-07	-0.0268762
EDEM2	4.41323e-06	-0.0113849	0.00546922	-0.0168039	0.15156	0.000404912
BRAT1	0.00284813	-0.011382	9.1631e-06	-0.0255628	0.0355271	-0.0152786
CD2BP2	0.00174879	-0.0113813	0.00720106	-0.0238989	0.0533244	-0.0227517
LOC101060017	0.177178	-0.0113701	0.012177	-0.0366028	0.952694	4.6087e-05
GPS2	4.22437e-05	-0.0113651	0.135752	-0.014815	6.55828e-05	-0.0231655
ZNF335	0.00181429	-0.0113631	3.54474e-05	-0.024058	0.000408942	-0.0229965
ILF3	6.68081e-05	-0.0113536	0.000288995	-0.0212013	0.00437455	-0.0168297
FKTN	0.000280633	-0.0113526	0.0713956	-0.0143815	0.0305253	-0.0119149
KHDRBS1	8.73662e-08	-0.0113481	0.000829409	-0.0142501	1.42923e-12	-0.0334928
FAM64A	0.00426484	-0.0113463	0.00144749	-0.0247011	0.0070638	-0.0221691
SLC38A10	0.00390874	-0.0113405	0.115473	-0.0149213	0.0808528	-0.0137172
HEATR3	0.000401235	-0.0113253	0.248824	-0.012102	0.862739	-0.00449081
ZMYM4	2.91689e-08	-0.0113097	0.000448372	-0.0157731	0.712363	-0.00531445
ZNF367	6.06372e-05	-0.0112961	0.0210753	-0.015504	1.42923e-12	-0.0455563
TBX6	8.57089e-05	-0.0112879	0.0538538	-0.0150806	0.377802	-0.00675918
RPLP0	0.0331734	-0.0112866	0.753561	-0.0146913	0.0019469	-0.0120476
GHSR	2.21744e-07	-0.0112843	1.50558e-05	-0.0180367	0.00791742	-0.0140627
PREB	0.0278707	-0.0112729	0.128953	-0.0198107	0.0100166	-0.0279539
C21orf59-TCP10L	0.0126212	-0.0112726	0.377503	-0.00935424	0.383753	-0.00875328
MON1B	3.58847e-06	-0.0112582	0.0305162	-0.0106881	0.110735	-0.00846924
TBC1D3G	0.0239608	-0.01125	0.201639	-0.0196628	0.14652	-0.0174811
TRMT10C	0.0244338	-0.0112494	4.00386e-08	-0.0419205	0.00010439	-0.035836
SEC22B	0.0409056	-0.0112447	0.00663867	-0.0230342	0.0118315	-0.0196151
MRPL53	2.51104e-06	-0.011226	3.30652e-12	-0.0366127	5.76014e-10	-0.034685
CCDC137	8.62533e-05	-0.0112227	0.925359	-0.00427248	0.0566806	-0.00831121
DGCR14	0.0463166	-0.0112159	0.00546557	-0.0288091	0.084471	-0.0204151
TGIF2-C20orf24	0.0247371	-0.0112105	0.0508361	-0.01963	0.00861104	-0.0258103
CHRNA10	0.0164642	-0.0112065	0.00035806	-0.0264872	0.0031068	-0.0215527
ARL4A	0.0053664	-0.0111916	0.000327888	-0.0247039	0.143898	-0.0197044
DEXI	0.000280628	-0.0111719	0.00209897	-0.0204871	0.709477	-0.00769756
NSF	0.025298	-0.011156	0.402436	-0.0132308	0.0381831	-0.00485631
PGK2	0.00771313	-0.0111473	0.221847	-0.0218421	0.0966015	-0.00404858
EEF2K	1.39404e-08	-0.0111466	4.41381e-08	-0.0204182	0.437226	-0.00066026
ZNF668	0.0017386	-0.011141	0.0622459	-0.00771739	0.0149335	-0.00492785
CTRB2	0.000296417	-0.0111316	0.0016141	-0.0200544	0.212527	-0.0121089
DCTN6	0.354684	-0.0110986	0.461878	-0.00816306	0.520073	-0.0134572
TBC1D3B	0.0171609	-0.0110728	0.0494571	-0.0181374	0.261697	-0.0124813
MTRNR2L8	0.0018305	-0.0110355	0.675748	-0.008386	0.0581117	-0.00768763
RABGGTA	0.0345063	-0.0110091	0.0146126	-0.0120974	0.960476	-0.00545145
C1QTNF5	0.00393111	-0.0110069	0.0029503	-0.0229472	0.479925	-0.00282295
ELMSAN1	3.13216e-06	-0.0110044	7.77508e-10	-0.0256906	0.161278	-0.01009
BRIX1	6.99095e-05	-0.0110003	0.547626	-0.00619576	0.0605756	-0.0144625
AARS2	1.25877e-06	-0.0109838	7.98148e-07	-0.0221194	1.72224e-06	-0.0225655
CDH16	0.000897295	-0.0109788	0.000366116	-0.0190705	0.00211771	-0.0120875
LOC112267919	0.0583417	-0.0109739	0.229987	-0.0154588	0.116698	-0.0194111
LARGE2	3.57866e-05	-0.0109731	0.000295177	-0.0193822	0.0839274	-0.0110646
MRPS24	7.94327e-07	-0.0109635	0.000540981	-0.0192778	3.10374e-06	-0.0210461
RAB6A	1.26665e-06	-0.0109598	1.50246e-05	-0.0265391	1.42923e-12	-0.0230611
MYCBP2	0.000579438	-0.0109591	0.0914025	-0.0101382	1.07983e-05	-0.0216373
TMEM189-UBE2V1	1.12118e-05	-0.0109419	0.0213306	-0.0113009	0.253684	-0.00713822
SEC61G	0.0847252	-0.0109327	0.00878805	-0.0285539	0.0758798	-0.0253437
MRPL36	3.21546e-05	-0.0109319	3.30652e-12	-0.0357316	1.32777e-09	-0.0320784
CACNA1H	0.00169492	-0.0109244	0.42172	-0.016079	0.751006	-0.0017667
UBAP1	0.000141177	-0.0109228	0.0302793	-0.0151114	0.322773	-0.010204
TAOK2	3.09362e-09	-0.0109138	3.18862e-06	-0.0160075	0.0810915	-0.00214082
GRN	3.60552e-05	-0.0109008	0.00949374	-0.0152355	0.00154488	-0.0174789
ATXN10	0.119219	-0.0108985	0.474047	-0.0124306	0.276345	-0.014116
PROSER1	0.00024345	-0.0108851	0.0709351	-0.0134861	0.509113	-0.00710328
GPR132	0.000172932	-0.010854	0.000297058	-0.0186512	0.0487933	-0.0139994
DDX27	0.00748101	-0.0108478	0.00446864	-0.0110034	0.00143548	-0.0145268
SNX6	0.000159835	-0.0108474	0.0211883	-0.0157023	0.0439932	-0.0142807
CPPED1	9.26025e-09	-0.0108408	0.0446911	-0.0130388	0.00103373	-0.00882662
GDPD3	0.000402891	-0.0108334	0.0253089	-0.0162512	0.134208	-0.0119356
SLAMF1	0.00412058	-0.0108251	0.690052	-0.0116695	0.00298151	-0.0187771
DIEXF	0.0793853	-0.010825	0.0233225	-0.0191973	0.135269	-0.0059365
FAM98C	3.07012e-05	-0.0108217	0.0252403	-0.0146106	0.129561	-0.0126774
B3GNT6	0.0106552	-0.0108197	0.114727	-0.0181241	0.683457	-0.00983463
CRCP	9.15136e-08	-0.0108196	3.34695e-05	-0.017436	0.00429318	-0.00613869
LOC112268005	0.00233488	-0.0108039	2.22023e-05	-0.0264362	0.168788	-0.0140395
DUSP12	0.0082973	-0.010801	0.0202643	-0.0106417	0.00017902	-0.0226972
SAMD14	0.000692952	-0.0107945	9.68631e-05	-0.0223591	0.081797	-0.0126102
PQLC2	6.21547e-06	-0.0107878	0.000329039	-0.0176164	0.0101735	-0.0144967
SKP1	0.0309265	-0.0107759	0.0210249	-0.0142103	0.38422	-0.000768942
NAA38	0.0123969	-0.0107708	0.0399459	-0.0182203	0.0121052	-0.0249606
ALG14	0.00416131	-0.0107675	0.16188	-0.0131011	0.974425	-0.00285526
CYB5B	3.18299e-07	-0.0107668	0.000434892	-0.0173734	0.0799409	-0.0105506
NFE2	0.00296089	-0.0107651	0.0349212	-0.0151024	0.415811	-0.0104258
JMJD6	4.75968e-05	-0.010763	0.0259528	-0.0139012	0.0934511	-0.00235855
LOC102724062	7.50201e-07	-0.0107621	3.47926e-07	-0.0209082	0.0842042	-0.00906996
ASPHD1	1.86542e-06	-0.0107621	8.94637e-05	-0.0174396	0.082705	-0.00959714
CSK	4.35897e-09	-0.010737	2.50459e-07	-0.018513	0.000115757	-0.0156131
TFDP1	0.0153097	-0.0107339	0.199426	-0.013926	0.147559	-0.0153951
TXN	0.000126516	-0.0107287	0.159666	-0.010401	0.20777	-0.00513968
ZNF646	1.56724e-07	-0.0107256	0.000669838	-0.0157744	0.47183	0.00440102
NCOA6	6.04769e-05	-0.01071	0.0138613	-0.0152494	3.47659e-07	-0.0249315
TTC37	4.97853e-06	-0.0107028	0.00685799	-0.0171088	0.00290198	-0.0187667
USP17L19	0.0458686	-0.0106978	0.817225	-0.0080995	0.624498	-0.00997686
RPL26	0.300936	-0.0106832	0.890323	-0.00728118	0.681168	0.00345444
RPL10L	0.00160114	-0.0106722	0.477483	-0.00683833	0.0420302	-0.0107969
KIAA0430	0.0160699	-0.0106715	0.564509	-0.00449107	0.987941	-0.00324556
FAM21C	4.73282e-05	-0.01067	6.02428e-07	-0.0305173	3.93031e-07	-0.0391319
TFRC	6.37938e-07	-0.0106625	6.96816e-05	-0.0152572	0.330171	-0.00505333
ZNF76	0.00642618	-0.0106481	0.0472167	-0.0125349	0.548583	-0.0140328
CMTR1	0.00271311	-0.0106477	0.0128886	-0.0233327	0.101036	-0.0140524
MRPL11	0.00558595	-0.0106474	0.000591591	-0.0269596	6.32431e-06	-0.0307278
URB2	0.0140454	-0.0106365	0.655791	-0.00964333	0.259935	-0.0114841
TTC6	2.57526e-06	-0.0106353	0.00551598	-0.012667	0.267008	-0.00810415
DLGAP4	0.00107457	-0.0106255	0.308457	-0.0142878	0.937269	-0.000237333
GEMIN8	0.000714873	-0.0106146	0.0236362	-0.0178006	0.168754	-0.00971319
SPN	0.00353696	-0.0106107	0.136915	-0.0129239	0.684856	-0.00080747
SRRM1	0.0195498	-0.0106055	0.0746411	-0.0153508	0.00356792	-0.0248073
TIMM22	0.000136014	-0.010597	0.216886	-0.0113885	0.000219739	-0.0196227
ECT2	0.0517634	-0.0105913	0.159838	-0.0172798	0.54928	-0.0127796
SLC51B	0.0366187	-0.0105882	0.078209	-0.020212	0.540389	0.00319221
LCE3A	9.25142e-05	-0.0105765	0.100261	-0.0123166	0.179978	-0.00995788
NPIPB4	0.0791661	-0.0105739	0.193258	-0.0174781	0.300724	0.00429674
SETD2	0.0315147	-0.0105703	0.0362047	-0.0158752	0.0473195	-0.0158516
HUWE1	3.13073e-08	-0.0105698	2.25967e-09	-0.036185	2.08492e-06	-0.0240674
LOC112268000	0.00541342	-0.0105659	3.3828e-06	-0.0262155	2.47587e-05	-0.0259817
HIST1H2AI	0.0238565	-0.0105603	0.996019	-0.00322149	0.826443	-0.00439753
PRKRIP1	5.58787e-05	-0.0105497	1.75708e-05	-0.0212551	0.0396396	-0.0118762
NRD1	5.65302e-05	-0.0105482	0.0509668	-0.0103076	5.17154e-05	-0.0246845
PRM1	7.27067e-05	-0.0105458	0.0290627	-0.0108599	0.66267	-0.00318534
RBM28	0.00553879	-0.0105382	0.0545676	-0.015518	0.260899	-0.0123896
ACBD4	0.0191369	-0.0105303	0.0357213	-0.0208127	0.00754321	-0.0257517
STX1B	4.19527e-05	-0.0105289	0.0102895	-0.014301	0.130617	0.00571401
RALGAPA1	3.83662e-05	-0.0105273	0.0309946	-0.0121828	0.291642	-0.00830892
CELF1	4.90469e-05	-0.0105253	0.00112272	-0.0155295	2.50746e-05	-0.0284127
MED24	2.19706e-05	-0.0105011	0.00231334	-0.0125861	0.00112254	0.0265863
GOLGA6A	0.0413151	-0.0104907	0.291867	-0.0130937	0.474049	0.010598
TSSK4	3.01891e-09	-0.0104718	1.93334e-07	-0.0217426	2.72357e-05	-0.016775
PSMB6	0.109972	-0.0104668	0.574353	-0.00708337	0.585288	-0.010901
UBA1	0.185618	-0.0104624	0.0305842	-0.0265097	0.233184	0.00857766
NAT10	0.28903	-0.0104618	0.215172	-0.0233189	0.751054	0.00288914
FAM221B	0.00163918	-0.010454	0.217217	-0.0163944	0.197352	-0.0116316
CCNK	0.00285484	-0.0104263	0.0355813	-0.0169304	0.0622831	-0.0141759
TRIM72	0.00298232	-0.0104137	0.00963123	-0.0176089	0.668509	-0.00393468
CAPZB	3.52791e-05	-0.010412	1.36285e-05	-0.0263315	1.63172e-06	-0.0294113
UBAP2L	2.69476e-05	-0.0104106	0.0443256	-0.0129581	0.0363672	0.0136659
SLC22A20	0.000836445	-0.0104027	0.330677	-0.0135703	0.0242138	-0.019534
GTPBP4	0.0222014	-0.0103975	0.0592393	-0.0184265	4.6602e-05	-0.0350513
NPIPB8	0.0984766	-0.0103957	0.728324	-0.0141637	0.740463	-0.0124467
TEX10	0.00852865	-0.0103923	0.240061	-0.0100497	0.612969	-0.00184366
LCE3B	0.0396942	-0.0103862	0.819074	-0.00288947	0.558485	-0.00943589
SLX4	0.00914601	-0.0103825	0.0078631	-0.017181	0.228097	-0.00734296
TP53TG3F	0.000454374	-0.0103817	0.146346	-0.0125009	0.131305	0.000703153
USP36	0.00817106	-0.0103793	9.31743e-06	-0.0251254	0.0003835	-0.0211662
HMGA1	0.0435754	-0.0103649	0.149356	-0.0161359	0.69736	-0.0100029
MAEA	2.3062e-06	-0.010363	2.65561e-05	-0.0194945	0.384934	-0.0079972
RGL3	3.66851e-05	-0.0103567	0.109059	-0.0139787	0.561077	-0.00586793
JPH3	0.0240189	-0.0103493	0.396857	-0.014462	0.166291	-0.015264
UBE3D	8.8824e-07	-0.0103412	0.000117578	-0.0140823	0.00473659	-0.00823356
ATP2A1	1.109e-05	-0.0103343	0.000289723	-0.0162078	0.823003	-0.00173805
SEZ6L2	7.23716e-05	-0.0103211	0.000113268	-0.0184112	0.773882	-0.00345968
TARS2	7.40223e-05	-0.0103206	3.55749e-08	-0.0340111	4.61137e-07	-0.0315431
UBE4B	0.0139458	-0.0103205	0.324751	-0.0124204	1.73076e-06	-0.029599
ZC3H18	0.000662391	-0.0103198	0.394278	-0.00918651	0.020407	-0.000593043
ACTL6A	0.0381876	-0.0103155	0.0292679	-0.0201485	0.896867	-0.00207473
TP53TG3B	0.000681482	-0.0103131	0.00646056	-0.0161498	0.755232	0.000697746
CORO1A	2.93036e-06	-0.0103036	0.00300241	-0.0136899	0.63769	-0.00354772
THOC3	0.0380973	-0.0102948	0.0967741	-0.0168704	0.199802	-0.0139125
NOP56	0.15211	-0.0102846	0.00700037	-0.01716	0.345278	-0.00599416
NSMCE1	0.00449028	-0.0102819	0.498452	-0.0100419	0.833184	0.0100861
CXXC1	0.00400119	-0.0102722	0.0236556	-0.0112411	0.114081	-0.010246
POLR3E	0.0372942	-0.0102656	0.157376	-0.0156134	0.775522	-0.00334705
NPIPB12	7.63535e-05	-0.0102549	0.000400599	-0.0200079	0.135087	-0.0114081
COTL1	5.31541e-05	-0.0102503	0.0169276	-0.0108061	0.0218212	-0.00977443
SNX14	0.000684485	-0.0102467	4.11864e-05	-0.0230423	2.94685e-08	-0.0274419
TOX4	1.5536e-07	-0.0102398	4.35649e-05	-0.0144148	1.42923e-12	-0.0289282
PDCD7	0.109699	-0.0102247	0.785124	-0.0104598	0.385149	-0.00296219
MYBBP1A	0.00672798	-0.010222	0.0290201	-0.0178347	0.376813	-0.0111686
UBE2D4	4.68325e-06	-0.0102137	4.72498e-08	-0.0215253	2.88102e-05	-0.0167001
QARS	0.101197	-0.010206	0.084546	-0.0108431	0.162808	-0.0175477
TSR1	0.000467793	-0.0101994	0.000396857	-0.0209237	0.121579	-0.00877354
COX7B	0.00175215	-0.010194	0.000366935	-0.00791903	0.00139382	-0.0185012
DR1	1.69317e-06	-0.0101935	0.573722	0.00501254	0.86329	0.000163754
DPH1	1.12223e-07	-0.0101932	0.000141245	-0.0158946	6.64583e-08	-0.0227913
KDELC1	0.000557578	-0.010192	0.13729	-0.0118793	0.0165679	-0.0130802
CDK13	0.0156389	-0.0101908	0.0287311	-0.0205177	0.268149	-0.0128868
AKAP8L	6.43009e-05	-0.0101841	0.00918242	-0.0154569	0.00197784	-0.0192734
WNK1	0.000462532	-0.0101768	0.238199	-0.0121453	0.995023	0.00251256
LOC107987070	0.00923389	-0.0101682	0.516954	-0.00855971	0.206962	0.00919373
GNPNAT1	0.000145084	-0.0101674	3.30652e-12	-0.0509762	2.40078e-10	-0.0378104
ISG20L2	0.0683491	-0.0101612	0.00328983	-0.0264418	0.0202444	-0.0232032
YBX1	0.054621	-0.0101612	3.6709e-05	-0.0309402	3.42375e-09	-0.0472259
SRRT	0.00119776	-0.0101535	0.0128598	-0.0165116	0.456559	-0.00537229
MAZ	3.38668e-07	-0.0101527	0.000925682	-0.0145758	0.328081	-0.00646791
SLC7A6OS	0.0023131	-0.01015	0.48169	-0.00953843	0.97555	-0.00234378
KLC3	0.0955919	-0.0101444	0.0488869	-0.0149923	0.219641	-0.00297873
TOMM40	0.0108511	-0.0101407	0.000108091	-0.025421	0.0254161	-0.0185669
DOT1L	0.000418365	-0.0101406	0.000483525	-0.0189162	0.0187558	-0.0125827
LOC107984813	7.6248e-06	-0.0101349	0.000197103	-0.0168396	0.140788	-0.0098737
LOC105379547	0.000958969	-0.0101345	0.00176939	-0.0147555	0.0521358	0.00608513
RPL12	0.0437931	-0.0101322	0.973519	0.000655628	0.588395	-0.00605295
ASH2L	0.0104392	-0.010132	0.131448	-0.0143194	0.348906	-0.0101673
NOTO	0.00868124	-0.0101212	0.357677	-0.0111298	0.603314	-0.000430698
ZNF689	7.92498e-06	-0.0101193	0.00227059	-0.0140144	0.39932	-0.00563574
LOC100996365	0.0394364	-0.010116	0.0685892	-0.0176425	0.355852	-0.0155416
ADCY4	3.3442e-06	-0.0101019	8.23675e-06	-0.0174953	0.00661287	-0.0130496
YIPF6	4.21503e-05	-0.0100885	0.0205768	-0.0118732	3.94372e-07	-0.0209286
PRSS8	3.51142e-08	-0.0100799	0.0180426	-0.00994828	0.320264	0.00362641
LPCAT2	0.00501174	-0.0100744	0.0674963	-0.0158424	0.0285683	-0.00939935
ZDHHC18	0.00347604	-0.0100701	0.618873	-0.00800827	0.141483	-0.0130297
TNPO3	0.181295	-0.0100696	0.778059	0.00569143	0.369947	0.0189611
SYCN	0.000136141	-0.0100608	0.00163109	-0.0155967	7.35899e-07	-0.0177486
PPP2R5C	1.28152e-06	-0.0100606	1.25943e-11	-0.0277082	4.14992e-09	-0.030747
CD19	9.44822e-06	-0.0100456	0.014949	-0.0116833	0.869641	-0.000822915
TTF1	0.0122749	-0.0100425	0.873837	-0.00431646	0.863677	-0.00650808
PDZD9	0.0051023	-0.0100394	0.42205	-0.0122463	0.108779	-0.00424762
GATA1	4.03414e-07	-0.0100358	7.37109e-05	-0.014451	0.00176547	-0.00748881
DNM2	0.0764577	-0.0100315	0.203345	-0.0146639	0.60885	0.00551001
BCL2L1	6.27817e-05	-0.0100248	0.0109156	-0.0123444	0.0757087	-0.009668
TSEN2	0.0414121	-0.010021	0.0123186	-0.0227983	0.34881	-0.00525061
TUBB8P12	0.00931694	-0.010016	0.872496	-0.00642031	0.884933	-0.0015237
RRP15	0.00761862	-0.010006	0.391332	-0.0113074	0.0416457	-0.0170478
LGALS9	0.0647088	-0.0100024	0.478803	-0.0164435	0.0240671	-0.0125349
GNL1	2.01003e-07	-0.00999998	0.0384949	-0.0126286	0.0672477	-0.0084079
LOC107984351	0.151295	-0.00999901	0.407501	-0.0146977	0.32388	-0.00298334
EXOSC1	2.47879e-06	-0.00998973	6.67681e-07	-0.027497	0.00107692	-0.0142851
OR8J3	2.06699e-10	-0.0099825	4.7126e-07	-0.0183008	0.00019542	-0.0120842
RPL31	0.250796	-0.00997165	0.0845838	-0.0276818	0.782177	-0.00509707
PPP2R5E	2.54978e-07	-0.0099688	9.48605e-07	-0.0191583	3.76045e-07	-0.0185567
PPP2R3B	0.00503551	-0.00996854	0.237665	-0.0143807	0.53311	-0.00402466
MRPS28	1.34354e-06	-0.00996819	1.58099e-07	-0.0225846	0.000456137	-0.0206194
HNRNPL	0.0338522	-0.00996333	0.626371	-0.00808458	0.70629	-0.00151301
ISY1	0.00795513	-0.00995758	0.072116	-0.0152538	0.485241	-0.0117013
DDX47	0.0983438	-0.00995241	0.519098	-0.00574943	0.253558	-0.0152121
FUT8	1.12816e-05	-0.00994896	0.353198	-0.00944959	0.000537593	-0.0170612
TTC27	0.0455874	-0.0099403	0.982794	0.00045528	0.594384	-0.00595757
SOX21	2.22573e-05	-0.00993655	0.947372	-0.0033361	0.490913	-0.00418262
MT1H	0.00204244	-0.00992995	0.187904	-0.0133467	0.0028611	-0.0130838
PROL1	0.0169604	-0.00992083	0.088984	-0.0146211	0.014448	-0.0208455
MRPL2	0.00351073	-0.00991861	0.000360113	-0.0333008	3.9624e-05	-0.0263313
AKTIP	1.24621e-05	-0.00991721	0.034912	-0.0125999	0.262698	-0.00461396
NPAS4	9.24846e-06	-0.00991311	1.90936e-05	-0.0140291	0.000175885	-0.0133705
ZNF843	6.41671e-06	-0.00990041	0.00214741	-0.0118103	0.793774	-0.00109887
RPL21	0.250796	-0.00989936	0.526066	-0.0122808	0.317489	0.0229674
FOLH1	0.00137399	-0.00989085	1.67589e-05	-0.0223437	4.40806e-05	-0.0206766
SKIV2L	2.56817e-05	-0.00989085	0.00211229	-0.0160291	1.09802e-05	-0.0234996
MED25	5.17519e-09	-0.00988479	0.000231495	-0.0134464	1.42923e-12	-0.0421231
SEC16A	1.20012e-07	-0.00986282	9.82737e-05	-0.0162216	0.0866467	-0.00991467
PUM3	1.05712e-10	-0.00985016	0.213038	-0.000311958	1.42923e-12	-0.0263588
FUBP1	6.7119e-05	-0.00984849	0.000160088	-0.0111872	0.199279	0.00561968
XPO7	1.33259e-05	-0.00983276	0.00892374	-0.0103651	7.33451e-06	-0.0194246
DTL	0.063825	-0.00982807	0.0883249	-0.0196136	0.00457275	-0.0291275
FAM71E1	0.00119612	-0.00982769	0.000151922	-0.0212945	0.142711	-0.0123089
BUD31	0.0686908	-0.00981456	0.217888	-0.0150878	0.370689	-0.0119235
LENG1	0.000446457	-0.00981439	0.0173662	-0.0150447	0.503513	-0.00586827
SGCA	0.00728406	-0.00981371	0.315301	-0.0134948	0.172046	-0.0106106
KCTD5	5.67819e-07	-0.00980976	0.000212438	-0.0151675	0.00255484	0.0194042
RNF170	5.20496e-05	-0.00980385	0.123463	-0.0121656	0.0270079	-0.0135523
MLST8	0.000138155	-0.00979822	1.34753e-06	-0.0226972	0.160996	0.00252918
NBPF6	0.000336438	-0.00979568	0.0215826	-0.0099978	0.00049853	-0.0191468
HAP1	0.000139833	-0.00979527	0.00954324	-0.0160506	0.000302374	-0.0191465
LARP4	9.35279e-06	-0.00979084	1.67739e-08	-0.0254439	0.00080226	-0.0169142
GFER	0.000819541	-0.00978133	0.000188337	-0.0336512	1.75312e-06	-0.0395587
RAB22A	3.40194e-07	-0.0097699	1.42598e-06	-0.0160495	5.75544e-09	-0.0239759
OR4A47	0.000102376	-0.00976972	0.0188759	-0.0124248	0.00849214	-0.0125279
RCOR2	0.03292	-0.00976071	0.00957472	-0.0152969	0.225415	-0.0100155
LOC101929627	0.0281854	-0.00975898	0.0173102	-0.0270816	0.92153	0.00664952
LRRC49	0.00520451	-0.00974973	0.549629	-0.0126201	0.827565	0.010855
USP17L30	0.146655	-0.00974714	0.224482	-0.00601196	0.0231797	-0.0119045
SLC1A2	7.97862e-06	-0.00974011	1.45843e-05	-0.0204852	0.285978	-0.00840739
CES3	0.0175141	-0.00973849	0.0873068	-0.0177101	0.208789	-0.00904401
CNMD	0.0193643	-0.0097372	0.631658	-0.00524132	0.148539	-0.0128636
ZFX	0.00132606	-0.00972989	0.0311656	-0.0147463	0.964882	-0.00356317
SCO1	0.0093627	-0.00972976	0.0353746	-0.0125069	0.0203756	-0.0176224
OR4F29	0.07361	-0.00972219	0.933657	-0.00470113	0.665379	0.00321402
CHMP7	0.016813	-0.00972192	0.850714	-0.00897427	0.252531	-0.0133294
HRASLS5	0.000396854	-0.00971893	0.0303317	-0.0143284	0.116494	-0.0115267
DBNDD1	0.00568084	-0.00971696	0.137074	-0.0151439	0.112565	-0.009566
CSAG3	0.000310596	-0.00971562	0.292119	-0.0113236	0.0379938	-0.0140681
CPSF1	0.230439	-0.00971448	0.845378	-0.00901458	0.854302	-0.0109659
NKX2-1	1.50234e-06	-0.00971224	0.000246329	-0.0185575	0.0120619	-0.0113984
NVL	0.152986	-0.00970409	0.758935	-0.0118353	0.362081	0.00041132
ALG8	8.96531e-06	-0.00969647	3.70243e-05	-0.0210969	1.42923e-12	-0.0373019
PABPN1L	5.62048e-06	-0.00969433	0.0173509	-0.0133029	0.0281948	-0.012673
RBBP8NL	0.00109158	-0.00968814	0.00310128	-0.0187123	0.0742607	-0.0132299
CPNE7	1.63373e-05	-0.00967926	0.431595	-0.00713087	0.332589	-0.00737858
NLRC3	0.00235402	-0.00967857	0.00942668	-0.0157337	0.783099	-0.00313615
BAIAP3	0.000260389	-0.00967609	0.00366928	-0.0165368	0.713354	-0.00182135
SLC39A1	0.00132107	-0.00967015	4.26311e-05	-0.0210429	1.42923e-12	-0.0712066
POMP	0.0786758	-0.00966974	0.299201	-0.0144993	0.00867688	0.00693813
FAM187A	0.0125682	-0.00966961	0.0998289	-0.0158054	0.663527	-0.00662053
FBXO33	5.45682e-06	-0.00966863	6.50428e-05	-0.015643	0.609732	-0.00768226
PRR20C	0.147337	-0.00966783	0.653403	-0.0145565	0.00968621	0.00340201
KRTAP2-1	0.00241033	-0.00966208	0.0391979	-0.0152006	0.00293429	-0.0201447
MPLKIP	3.36724e-08	-0.00965939	0.0278616	-0.0104998	1.36981e-05	-0.0165175
FBXL22	0.0186188	-0.00965644	0.12741	-0.00627117	0.863946	0.00751737
LOC102724159	0.0435359	-0.00965274	0.00246093	-0.0259062	0.892344	0.00518897
AP5M1	6.1527e-07	-0.00964987	0.00166366	-0.0137125	2.21335e-07	-0.0198986
LOC101929599	0.0970156	-0.00963947	0.139706	-0.01952	0.602198	-0.0155182
UFSP2	7.76794e-09	-0.00963358	6.41854e-09	-0.0207214	6.58759e-08	-0.0184229
TVP23C-CDRT4	7.9313e-06	-0.00962873	2.05799e-08	-0.0229632	3.66475e-05	-0.0202764
PPM1E	0.00112894	-0.00961546	0.43453	-0.0103767	0.47192	-0.00832462
PRAMEF15	0.000367134	-0.00961496	0.0330121	-0.0138999	0.00177023	-0.0173397
TP53TG3C	0.00109542	-0.00961263	0.000526627	-0.0162941	0.845375	0.00756452
RABGAP1	2.24592e-07	-0.00960639	2.70417e-06	-0.0166968	1.89237e-11	-0.0249163
ZC3H13	0.00778873	-0.00959271	0.0358698	-0.0159682	0.108748	-0.00991892
NPIPA7	0.00143007	-0.00958545	0.0195146	-0.0144629	0.864081	0.000925256
CHP2	7.86995e-07	-0.00958482	0.108625	-0.00965364	0.122473	-0.00344132
CD300LG	0.0199864	-0.00958378	0.157742	-0.0147707	0.175024	-0.0097612
ICMT	6.24143e-07	-0.009563	0.0133973	-0.0113002	3.9333e-10	-0.0313279
SIDT1	0.0104596	-0.00955552	0.0786148	-0.0142417	0.114577	-0.0148394
POLR3F	0.372001	-0.00954973	0.404454	-0.0112737	0.283284	-0.00852571
RHBDL1	0.00132113	-0.00954553	0.0110202	-0.0159709	0.506866	-0.00198233
XRN2	0.0108018	-0.00954387	0.0166734	-0.0119692	0.00613473	-0.00886015
ITGB1BP2	0.000851046	-0.00954306	0.52101	-0.011035	0.63177	-0.00527716
SRPRA	0.0165297	-0.00954034	0.154976	-0.0128007	0.0039752	-0.0218922
EIF3J	0.110364	-0.00953893	1.17821e-05	-0.0256768	0.00220116	-0.0108169
PTDSS1	0.301303	-0.00953833	0.151148	-0.0234135	0.668396	0.0163367
CHCHD4	0.0134351	-0.00953275	0.000103559	-0.0250857	0.109133	-0.0149305
RRP8	1.89871e-06	-0.00953236	0.0243336	-0.00867889	5.29458e-06	-0.0168579
DIS3	0.144842	-0.00953212	0.105599	-0.0199172	0.644628	-0.00890092
RPL14	0.329817	-0.00953164	0.749092	-0.0101015	0.0508119	-0.0318078
LOC107984862	5.69778e-06	-0.00952709	7.02888e-05	-0.020581	0.11065	-0.0107674
RPL7L1	0.433173	-0.00951915	0.813891	-0.00962017	0.55904	-0.00358524
C16orf54	0.00377694	-0.00951223	3.58338e-06	-0.0188953	0.00090286	-0.00290336
WHSC1L1	3.51065e-05	-0.00950434	0.00323538	-0.0120291	0.11615	-0.00831876
CIP2A	0.0136311	-0.00950417	0.432319	-0.00732444	0.426284	-0.00673833
WFDC2	0.00394354	-0.00949423	0.064565	-0.0148758	0.0222763	-0.0231968
NAMPT	2.89306e-06	-0.00949325	0.00539981	-0.0128939	8.31513e-06	-0.0166857
ATL1	6.8146e-06	-0.00949094	0.00221706	-0.0141748	0.00153314	-0.014497
ATP2C1	1.51058e-05	-0.00948539	0.000576042	-0.0157442	1.41108e-06	-0.0182487
STX4	1.04492e-05	-0.00948303	9.63608e-05	-0.017625	0.923499	0.0067281
ANKRD17	2.86078e-05	-0.00948036	0.0280552	-0.0107206	0.0503577	-0.00993889
RSBN1L	4.57549e-07	-0.00947515	0.228124	-0.00791976	0.764793	-0.00117726
YLPM1	0.000521047	-0.00947027	0.00357517	-0.0160272	0.0671368	-0.0118227
ARHGAP27	0.207448	-0.00946532	0.411585	-0.015052	0.279427	-0.0172501
LOC107984341	0.000695814	-0.00946122	0.0055243	-0.0150668	0.266977	-0.00864936
FOSB	0.00852878	-0.00945871	0.00260188	-0.0168123	0.148371	-0.0025505
PRSS41	9.08008e-07	-0.00944987	7.59515e-06	-0.016837	0.252881	-0.00638085
PLEKHM2	0.033632	-0.00944878	0.648594	-0.0107245	0.375257	-0.0144366
CSTF1	0.035934	-0.00944041	0.00918211	-0.0307204	1.84175e-05	-0.037241
RPS6	0.277863	-0.00943324	0.000298594	-0.0577869	0.214856	-0.0222481
SRSF3	0.145868	-0.00942114	0.236566	-0.0160495	0.218947	-0.0135063
CCDC113	2.81977e-05	-0.00940518	0.000787134	-0.0153214	0.00179601	-0.00330649
SOX15	0.000627455	-0.00940357	0.179789	-0.0116506	0.00874843	-0.0154934
LOC101929322	0.0806364	-0.00940126	0.0407989	-0.0129196	0.991476	-0.00167183
ARPC2	0.025714	-0.00940126	5.8054e-05	-0.0287854	0.581098	-0.00200556
GOLGA6L1	0.0206829	-0.00939352	0.328347	-0.0116067	0.0761685	0.0197544
SIX5	2.26228e-06	-0.00939018	7.09467e-07	-0.0193408	1.28675e-05	-0.0191553
SUMO2	0.000711679	-0.0093874	2.19924e-06	-0.0253295	0.864192	0.00179985
KRTAP2-3	0.0159047	-0.00938548	0.196406	-0.014718	0.00400603	-0.018621
LOC100129484	0.00590807	-0.00938335	0.279243	-0.0104549	0.00324191	-0.011806
PGS1	0.161271	-0.00938142	7.07744e-09	-0.0699796	6.41483e-08	-0.05832
C11orf40	9.06656e-05	-0.00938124	0.0273799	-0.0159808	0.485405	-0.00759556
CDS2	0.000507203	-0.00937723	0.00499236	-0.0166171	0.545579	-0.00887657
PKIG	0.0218879	-0.0093766	0.0702103	-0.0169305	0.377982	-0.00985032
LOC391003	0.0558355	-0.00937558	0.66271	0.00645301	0.00624083	-0.0276831
CCL17	9.07781e-05	-0.00937168	0.000104819	-0.0162034	0.12822	-0.00668288
ZSCAN10	0.00677411	-0.00936508	0.0228111	-0.011889	0.464601	-0.0010939
PXMP4	4.41845e-05	-0.00936324	0.0198909	-0.019655	0.0150843	-0.0142431
RECQL4	0.00517069	-0.00936294	0.337241	-0.0100659	0.105143	-0.0129345
LOC107984841	0.277863	-0.00935265	0.409473	-0.0154621	0.118525	-0.0271992
ASAP3	0.000336467	-0.00935156	0.119066	-0.0112073	0.0171693	-0.0142719
LOC107987237	0.00032174	-0.00935146	0.0263848	-0.013708	0.8296	0.00154621
FAM173A	0.0057558	-0.00934968	0.0137334	-0.0173217	0.347742	-0.0112
RPLP1	0.0464277	-0.00934253	0.345962	-0.0123564	0.0330366	-0.0128379
OR4C16	3.29565e-07	-0.0093396	9.05438e-08	-0.0183402	0.000146293	-0.0145417
PATJ	0.0120712	-0.00933922	0.0447774	-0.0148332	0.0425007	-0.00751854
FGF21	3.10793e-05	-0.00933384	0.00032001	-0.0141038	0.000363436	-0.0145342
SMARCE1	0.00334517	-0.00933068	7.24587e-05	-0.0214864	0.00815823	-0.0117639
CANT1	0.0811926	-0.00932417	0.0131842	-0.0210878	0.136492	-0.0219803
NCAPD3	0.000139815	-0.00932312	0.000145144	-0.019778	0.0700417	-0.0110254
SMS	0.00123119	-0.0093231	0.618145	-0.00733657	0.402734	0.00688274
NUP58	0.0195395	-0.00932097	0.472799	-0.00872809	0.0698683	-0.0135603
NMD3	0.000475626	-0.00932063	0.240486	-0.0154639	0.01287	-0.0174873
USP42	1.81386e-06	-0.00931886	1.24825e-05	-0.0178394	0.0566521	-0.00802331
PDIA2	0.00060249	-0.00931389	0.0518943	-0.0132947	0.710592	0.0051203
RNF216	0.00178728	-0.00931108	0.121514	-0.0116909	0.53598	-0.00916638
KLC2	0.0301145	-0.00930961	0.512582	-0.00632671	0.445905	-0.00715383
SRP68	0.0424643	-0.00929576	0.000493756	-0.0237156	0.000585689	-0.0270781
RAD51C	5.50835e-05	-0.00929238	0.069029	-0.0121791	0.00277095	-0.014784
DGCR8	0.1134	-0.0092908	0.525434	-0.0124476	0.467874	-0.0129949
NPIPB11	3.46012e-05	-0.00928861	0.0909751	-0.0140882	0.0230141	-0.0101425
GCLM	4.67306e-11	-0.00928418	7.99498e-06	-0.0141567	8.88727e-10	-0.0219851
AGPAT6	0.000274166	-0.00928359	0.122931	-0.00969876	7.54195e-09	-0.0292505
DOC2A	2.00259e-05	-0.00926634	0.207295	-0.0116204	0.395345	-0.00204047
KCNQ4	0.0171778	-0.00926546	0.152888	-0.0141491	0.0042237	-0.0253247
ACTL10	6.97535e-06	-0.00926339	0.000890061	-0.0159117	0.0150038	-0.00950702
COQ8A	0.00207439	-0.0092523	0.0532612	-0.00907821	0.0004908	-0.0180493
DST	0.00251311	-0.00924976	0.253486	-0.0119794	0.00502136	-0.00877993
HIRIP3	4.8025e-06	-0.00923315	0.153273	-0.0100588	0.706939	-0.00286193
GYLTL1B	0.0332566	-0.00923129	0.452572	-0.0102038	0.104373	-0.0151262
RPGRIP1	0.00450917	-0.00922749	0.000154012	-0.0156914	0.000757271	-0.0152032
LOC100287036	0.000222063	-0.00922696	0.0644393	-0.0101845	0.00229514	-0.00547008
DNAJC24	0.00032919	-0.00922367	0.000127921	-0.0219493	0.000141936	-0.0216684
AUP1	2.08815e-05	-0.00921314	0.0993104	-0.00803173	1.00945e-07	-0.0212144
SNRPC	0.00867775	-0.00920766	0.00139219	-0.0222422	0.0844725	-0.0154614
ITGAX	1.53702e-07	-0.00920576	6.37797e-05	-0.0134327	0.166218	-0.00281408
SLC35C1	0.000598778	-0.00920114	4.34171e-05	-0.0198052	0.0105908	-0.0158706
IGSF9	0.000180263	-0.00919811	0.0241891	-0.0125364	0.820319	-0.00399023
ATMIN	0.00253371	-0.00918864	0.00303393	-0.0152457	0.0018658	-0.00826229
GOLGA7	3.35133e-07	-0.00918573	0.00265219	-0.0105307	0.0342178	-0.00168363
SPG11	4.0512e-06	-0.00918351	0.134985	-0.00897811	0.0104935	-0.00834874
ARHGDIA	0.00169227	-0.00917443	0.000175194	-0.0197281	1.37834e-05	-0.0225399
NCK1	0.000310961	-0.00917222	0.263843	-0.0104025	0.672634	0.00842095
ZHX2	0.00636162	-0.00917103	0.422405	-0.0125413	0.275613	-0.00869907
RIDA	0.00810821	-0.00917027	0.0813988	-0.0136022	0.730673	0.00883853
OR7E24	0.0458619	-0.00916947	0.238438	-0.0152497	0.875709	-0.000482128
KIFC3	8.23426e-08	-0.00916943	9.41462e-05	-0.0142171	0.0153376	-0.00878578
NPIPB13	0.00322465	-0.00916899	0.000124266	-0.0226969	0.993857	0.00408088
ATAD3C	0.000114544	-0.00916726	0.0026473	-0.0247334	0.000134321	-0.0209568
C14orf1	0.000791251	-0.00916521	0.00380813	-0.0137843	0.0590861	-0.00997222
PRSS22	0.000362514	-0.00916408	0.0117184	-0.013759	0.120374	-0.0123532
LINC02210-CRHR1	0.0692718	-0.00916403	0.663677	-0.00567337	0.518652	0.0110465
FGFR1	0.00390173	-0.00916296	0.384347	-0.00987018	0.00765948	-0.010754
SNW1	0.000199218	-0.00916028	0.484626	-0.00998318	0.00366928	-0.00349002
C14orf166	0.00833565	-0.00914668	6.09062e-06	-0.0314902	0.00154837	-0.0196655
ELMO2	9.3488e-06	-0.00913875	3.30652e-12	-0.0305823	1.42923e-12	-0.0423684
LOC112267874	0.0259749	-0.00913588	0.691929	-0.00906958	0.715293	-0.00741415
GLS	8.30252e-05	-0.00913419	0.261652	-0.0100936	0.0702295	-0.0109117
DDX39B	0.222669	-0.00913358	0.987666	-0.0041396	0.879071	-0.00504286
BCLAF1	0.0188413	-0.00913168	0.330456	-0.0149785	0.537052	0.00496692
RPF1	0.00558422	-0.0091307	0.95719	-0.00322712	0.471841	-0.00153065
MPG	0.00114643	-0.00912701	0.0103875	-0.0170278	0.565453	-0.00682691
RRP9	0.0116209	-0.00912057	3.11005e-05	-0.0265665	0.397727	-0.00657532
CDK10	0.000305203	-0.00911978	8.84959e-05	-0.0184742	0.150975	-0.0099151
DPH5	3.15174e-07	-0.00911524	0.0436092	-0.00983921	1.42923e-12	-0.0442353
GAGE12H	0.00170636	-0.00910764	0.0616856	-0.0129955	0.000948173	-0.0195576
CEND1	0.0587208	-0.00910058	0.883383	-0.00843857	0.561059	-0.00912107
PRSS36	0.000171872	-0.00909965	0.00376637	-0.0131394	0.11119	-0.0076813
TBX1	0.000519117	-0.00909546	0.0643549	-0.0127029	0.193724	-0.0116479
CXorf56	0.000225709	-0.00909492	0.137813	-0.00677103	0.205374	-0.00969177
DNAJB11	8.14339e-05	-0.00909431	0.00162136	-0.0155963	1.85282e-05	-0.0206917
C7orf31	0.000258037	-0.00909419	0.000787295	-0.0144298	0.0187429	-0.0115385
MITF	3.11574e-07	-0.00909286	2.47993e-05	-0.0159089	0.0125719	-0.00967149
MFSD12	0.000648571	-0.00908978	0.0472267	-0.0127743	5.68163e-05	-0.019625
PMEL	0.0155836	-0.00908845	0.59696	-0.00588158	0.212437	-0.012435
UFC1	0.00387542	-0.00908153	0.00435619	-0.0177974	5.78247e-07	-0.0297284
CBX1	0.000519676	-0.00907638	0.449012	-0.00925994	0.0149451	-0.0161912
NUFIP1	0.0413877	-0.00907466	0.00696522	-0.0261226	0.486523	-0.00966257
KRT33B	0.0236026	-0.00906527	0.00349559	-0.0147435	0.00659713	-0.00847834
HOXA9	8.77788e-05	-0.00906198	0.00102041	-0.0149259	0.955656	-0.000774141
NRDC	0.000234159	-0.0090588	0.0311275	-0.0126532	0.0503112	-0.00952604
TMEM101	0.00015209	-0.00905567	0.00077002	-0.0182608	0.195392	-0.00398608
RFK	3.73741e-05	-0.00905518	5.11393e-06	-0.0199878	3.33682e-08	-0.0291746
LOC107984832	0.00059699	-0.0090541	0.0408054	-0.0132904	0.519398	0.00600068
PIDD1	5.57369e-05	-0.00905261	0.390921	-0.00855727	0.101774	-0.00561003
ORAI3	3.48118e-05	-0.00904756	0.000306892	-0.0165122	0.0471385	-0.00556632
DBF4B	0.0494216	-0.00904542	0.0238735	-0.0173389	0.475213	-0.0105466
ALG5	0.00100053	-0.00903859	0.000240534	-0.0178157	4.82293e-05	-0.0296513
UFL1	2.75947e-07	-0.00903571	5.85174e-11	-0.0211668	5.68505e-05	-0.016496
PAPOLB	2.25205e-06	-0.00903215	0.00449612	-0.0119072	0.00614215	-0.0124556
INF2	6.97118e-05	-0.00902951	0.0765802	-0.0100379	0.147597	-0.00831204
STAG1	1.10697e-05	-0.00902831	0.0243107	-0.0107327	0.0191017	-0.00655986
SLC25A45	0.0899317	-0.00902405	0.28348	-0.0173825	0.00524354	-0.0272447
AGAP9	0.213613	-0.00902274	0.0393427	-0.0195268	0.0447273	-0.0203784
SSRP1	0.178469	-0.00902268	0.943438	0.00769759	0.98575	0.00913273
DEFB103B	2.57122e-06	-0.00901508	6.98714e-05	-0.0155223	0.00229714	-0.0142894
TCEANC	2.52785e-05	-0.00901028	0.10132	-0.0105875	0.220048	-0.00518054
SRM	1.25698e-05	-0.00900891	0.237879	-0.00620274	0.034301	-0.011028
RRP12	0.14307	-0.00900353	4.71375e-05	-0.0362831	0.0532139	-0.0178713
GSPT2	0.0518149	-0.00900269	0.0719322	-0.0127327	0.303994	-0.0120017
ITSN1	4.06638e-08	-0.00899951	2.81707e-07	-0.018129	2.08645e-07	-0.0158142
PLA2G15	0.00363959	-0.00899936	0.195807	-0.0150109	0.136333	-0.0042335
PLEKHM1	0.00210046	-0.00899648	0.00030824	-0.0196821	2.42076e-05	-0.0228999
PLEKHH3	0.00953122	-0.00899505	0.0193976	-0.0157003	0.343184	-0.00647987
CCL26	0.00585777	-0.00899465	0.180468	-0.0127003	0.00938199	-0.0181885
RSPH10B2	0.00564613	-0.00899013	0.0140907	-0.0165185	0.0301898	-0.0107212
NPW	0.00130317	-0.0089892	0.166562	-0.0101025	0.00774048	0.00452664
FAT1	0.00110802	-0.00898223	0.00493008	-0.0153421	0.0184384	-0.00915506
SMN1	0.213917	-0.00898205	0.84356	-0.00775785	0.965162	-0.00415835
G3BP1	1.13395e-07	-0.00898168	5.17698e-06	-0.0158049	0.0170601	0.00114057
RBM12	0.000102842	-0.00897242	0.0574042	-0.0106029	0.05749	-0.00579747
QRICH1	1.30198e-06	-0.00897196	0.78325	-0.00228957	0.201649	0.0117852
NOSIP	0.000332182	-0.00897075	0.0342065	-0.00878675	0.291117	0.00019256
CLSPN	0.0265276	-0.00896935	0.778191	-0.00682117	0.188909	-0.0137794
AP3D1	1.18015e-07	-0.00896146	8.39839e-06	-0.0140439	1.30207e-08	-0.018955
TRNT1	0.00259	-0.00895977	0.323846	-0.0163988	0.867493	-0.001643
MAIP1	0.124463	-0.00895929	0.0720795	-0.0202358	0.313237	-0.0126838
DRC7	0.000115102	-0.00895154	0.262617	-0.00864917	0.794294	0.00112889
LOC107984851	1.37221e-05	-0.00895042	0.0852183	-0.0104503	0.331852	-0.00834471
PPIB	0.000566644	-0.0089499	0.00081799	-0.018083	0.563359	-0.0030575
NUTF2	0.357233	-0.00894966	0.458787	0.00576192	0.530061	0.00660596
DDX6	0.200357	-0.00894427	0.907816	-0.00656056	0.474119	-0.0156619
ZDHHC22	1.95658e-06	-0.00894016	0.000100082	-0.0144455	0.00117535	-0.0128685
RELT	4.22035e-05	-0.00893753	7.5758e-05	-0.0173283	0.0938852	-0.00979502
CST6	0.00638649	-0.00893746	0.0950533	-0.0167357	0.00577683	-0.0221925
DYNLRB2	4.5957e-06	-0.00893567	0.00120778	-0.0145546	0.0385144	-0.0112644
INTS10	0.000744329	-0.0089345	0.000130178	-0.019351	0.810652	0.00542159
NDUFB8	0.083647	-0.00893424	0.757268	-0.00729519	0.193702	-0.016141
PRAMEF12	3.31602e-06	-0.00892978	0.0308866	-0.0104491	0.0452135	-0.0111801
COLQ	0.00777999	-0.00892562	0.105902	-0.0113669	0.365858	-0.0085378
PSMD8	0.196074	-0.00892446	0.884324	-0.00290717	0.453541	-0.011367
TMUB2	0.030994	-0.00892364	0.0790182	-0.0199879	0.653687	-0.00746282
OR51B6	0.00206462	-0.00891946	0.101986	-0.0130549	0.130818	-0.01256
INTS13	0.00453893	-0.00891887	0.00756213	-0.0198754	0.338407	-0.00770717
TMEM55B	2.96255e-08	-0.00891666	8.56769e-09	-0.0200393	9.95219e-09	-0.0274309
ACSF2	0.00776266	-0.00891663	0.255466	-0.0112987	0.106287	-0.0126802
ZW10	0.000271208	-0.00891504	0.00118339	-0.01386	0.00272267	-0.0111601
RNF128	0.0104861	-0.00891233	0.39975	-0.00849659	0.580887	-0.00397641
MEIS3	0.000717004	-0.00890392	0.00355684	-0.016403	0.164961	-0.0104185
TUBA3C	0.00013984	-0.00889498	0.21368	-0.00945483	0.789891	-0.00584449
NUDT11	0.00631215	-0.00889083	0.252471	-0.011126	0.306258	-0.0082327
OR4A15	0.000296396	-0.00887973	0.00824328	-0.0123445	0.0927801	-0.0115621
GNA11	5.12287e-05	-0.00887907	0.231501	-0.0092877	0.0733775	-0.0139214
PHF23	0.000118971	-0.00887079	2.76216e-08	-0.0237526	0.00479252	-0.0145912
PGM3	0.000300853	-0.00886831	8.17767e-10	-0.0471895	1.04073e-09	-0.0385778
ASGR1	4.11697e-05	-0.00886478	0.000290978	-0.0162036	0.237977	-0.00799522
SYAP1	3.32498e-07	-0.00885537	0.000140127	-0.0141045	1.42923e-12	-0.0232083
HERPUD1	2.31192e-07	-0.00885125	0.0018307	-0.0117715	0.95096	0.00566842
PDCD10	1.01387e-09	-0.00885082	5.3181e-08	-0.0163566	0.471068	0.00524356
SLX1A	0.000246073	-0.00883602	0.151881	-0.0115955	0.774427	0.00288052
RFT1	0.00504066	-0.00883034	0.0125117	-0.0228736	0.181078	-0.0210363
SUV39H1	0.00681784	-0.00882393	0.000699822	-0.0229177	0.00602298	-0.0161222
C16orf89	0.0159138	-0.00882251	0.255591	-0.0148777	0.000169213	-0.00633795
ECE1	0.000299907	-0.00882162	0.734188	-0.00344266	0.227609	-0.00853882
ZFP90	1.07034e-05	-0.0088216	0.00516367	-0.0127061	0.615421	-0.00615854
RNASEK	0.0683578	-0.0088192	0.0319914	-0.0172959	0.00251123	-0.00971916
KRT15	0.0386675	-0.00881512	0.082265	-0.0152492	0.0449126	-0.0167846
GLYATL2	0.00393871	-0.0088151	0.0709878	-0.0125834	0.394828	0.00132993
PCDHB1	0.0029136	-0.0088127	0.497344	-0.00793076	0.858394	-0.00441079
OPN1LW	3.55359e-05	-0.00880754	0.0948321	-0.00907941	0.00268488	-0.0141302
C21orf33	3.68006e-05	-0.00880731	6.86406e-06	-0.019434	0.130335	-0.00300454
UBE2H	9.73174e-07	-0.00880591	3.25219e-08	-0.0227444	0.000233917	-0.0133661
NDUFS5	8.73113e-05	-0.0088029	0.430842	-0.00755156	0.00303348	-0.0125907
FAF2	1.08671e-06	-0.00879621	0.59208	-0.00425878	0.000112434	-0.0148846
CAND1	0.0191341	-0.00879502	0.203521	-0.0154259	0.917024	0.000327895
CIPC	0.00013752	-0.00878489	0.00108905	-0.0159661	0.00174893	-0.0140984
PLK4	0.347985	-0.00877841	0.11062	-0.0189699	0.700782	-0.011359
FAM106CP	0.0524414	-0.00876875	0.00629116	-0.0222297	0.0202931	-0.0225081
USP17L25	0.292267	-0.00876594	0.19924	-0.019515	0.218945	-0.00119486
CCNE1	0.000199112	-0.00876437	0.0298794	-0.0124257	0.166188	-0.00864516
MED1	0.00193471	-0.00875998	0.167838	-0.0120712	0.421063	0.00503659
SPO11	0.00189472	-0.00875636	0.062446	-0.0124721	0.145876	-0.00812592
PES1	0.565321	-0.00874744	0.969109	-0.00411183	0.212538	-0.0220154
TSG101	0.115986	-0.00874242	0.147141	-0.016325	0.931252	0.00123093
PRSS27	0.000830113	-0.00874197	9.70377e-05	-0.0199803	0.309966	-0.00919617
AQP8	0.000162675	-0.00874013	0.0410965	-0.0118204	0.88671	-0.00417394
SERGEF	4.59973e-05	-0.00873733	0.00221775	-0.01423	1.81067e-05	-0.0180089
TRAPPC2	0.0206065	-0.00873727	0.00166011	-0.0105442	7.2576e-05	-0.0180119
DCAKD	0.00115098	-0.00873495	0.11271	-0.0112822	0.000900903	-0.0189879
NOD2	2.62275e-08	-0.00873382	0.000119615	-0.0124928	0.0958796	-0.006842
GPAT4	0.0169604	-0.00872613	0.00247345	-0.0220654	0.000239479	-0.0304814
P2RX3	1.22947e-07	-0.00872574	2.83421e-07	-0.0168019	3.25138e-07	-0.0193626
ISCA2	0.0303566	-0.00872435	0.106493	-0.0146145	0.0297074	-0.0183157
VGLL4	0.000288823	-0.00872424	0.0213913	-0.0121342	0.0166396	-0.0132088
KRTAP12-3	3.3032e-06	-0.00872013	6.36993e-06	-0.0154883	0.0167399	-0.00963487
C16orf59	0.00841634	-0.00871288	0.0132842	-0.0169426	0.313954	0.0124088
NOMO2	0.000102272	-0.00871108	0.0257854	-0.0146791	0.0116355	0.00363391
TMEM69	0.0213782	-0.00870595	0.350123	-0.0138595	0.471028	-0.00224837
SDR42E1	0.0015207	-0.00870508	0.0797813	-0.0113801	0.170035	-0.00375082
HSF4	1.49345e-05	-0.00870409	0.196822	-0.00887495	0.0182506	-0.0145148
ANKRD13B	0.0176034	-0.00869963	0.00347142	-0.0197026	0.185061	-0.0121523
UNKL	0.00621047	-0.00869729	0.27144	-0.0097347	0.0359027	-0.00337899
SDAD1	0.0596788	-0.00869587	0.519559	-0.00219581	0.987243	-0.000867759
LOC105371371	0.000547578	-0.00869574	0.000353457	-0.017456	0.412802	-0.00387824
CDC42EP5	0.00308654	-0.00868388	0.447594	-0.0089377	0.0841455	-0.0128422
RAB42	0.015123	-0.00868251	0.0994901	-0.0171543	0.000216447	-0.0216334
LRRC4B	0.00118277	-0.00867952	0.300665	-0.00899885	0.562305	-0.003524
LCMT1	1.00566e-05	-0.00867619	2.41354e-11	-0.0319841	2.30879e-10	-0.0274519
DNAJC25-GNG10	1.0818e-07	-0.00867527	0.0981157	-0.00830713	0.0213292	-0.00937738
ABHD17A	0.0252788	-0.00867359	0.00330741	-0.0177007	0.0158026	-0.0158126
EMB	0.00108231	-0.00867184	0.252864	-0.00840882	0.0323742	-0.0122322
RAPSN	0.000529467	-0.00866881	0.0799466	-0.0103346	0.17716	-0.0125128
INTS5	0.252954	-0.00866582	0.0858839	-0.0169323	0.660284	0.00502441
PRAMEF9	0.0178698	-0.00866499	0.538285	-0.00746478	0.991987	-0.00565705
C16orf72	1.94892e-07	-0.00866489	0.0686193	-0.00909959	3.42831e-06	0.0179226
TMEM5	0.0014223	-0.00865041	0.000265325	-0.0168576	0.000117659	-0.0190496
LOC105369205	0.0295348	-0.00863662	0.148054	-0.00735394	0.00474534	-0.0161984
DONSON	0.443562	-0.00863601	0.774357	-0.000396938	0.25753	-0.00211493
SAFB	1.19772e-08	-0.00863483	8.71551e-05	-0.0129483	0.58108	-0.00213895
IGF2BP3	0.000260992	-0.00863347	7.99212e-05	-0.0170439	8.66779e-07	-0.0189038
EIF1AX	0.175545	-0.00862806	0.944182	-0.00361667	0.21221	-0.00876063
NDUFS1	0.00565211	-0.00862742	0.0113529	-0.0136289	0.000454995	-0.0152686
NPIPA1	9.89855e-05	-0.00862632	5.00183e-06	-0.0191225	0.0505888	-0.0115841
LOC107987254	0.0353285	-0.00862592	0.017981	-0.0189973	0.0907418	-0.0117356
ZMYND8	0.0175436	-0.00862124	0.424401	-0.00698835	0.138327	0.0036703
CCNC	4.5319e-06	-0.00862051	3.65086e-07	-0.0193044	1.42923e-12	-0.0481619
PHKG2	0.000366011	-0.00861082	0.0595985	-0.0127917	0.37379	0.00358563
RNF103-CHMP3	0.0947622	-0.00860625	0.321084	-0.015075	0.116442	-0.016043
B3GALNT2	3.3277e-10	-0.00860324	0.0067035	-0.00941623	5.07762e-08	-0.0158919
CCNH	0.209052	-0.00860263	0.131495	-0.0196969	0.810439	-0.0105558
CCDC79	0.000266333	-0.00859909	0.0653472	-0.010351	0.19934	-0.00700185
RFLNB	0.000581089	-0.00859866	1.44372e-05	-0.0222565	0.376475	-0.0132259
PPP1R32	0.00712566	-0.00859861	9.82204e-07	-0.0277273	0.0304725	-0.0170432
TIMELESS	0.00210246	-0.00859721	0.102908	-0.0124198	0.000117529	-0.0123914
HAPLN2	0.00482767	-0.00859681	0.173658	-0.011197	0.400773	-0.0103511
TMEM225B	0.0185662	-0.00859331	0.0108407	-0.018069	0.0583631	-0.0141753
MYH11	0.00296507	-0.00858851	0.0213062	-0.0126624	0.177564	-0.0107925
OR52K2	0.000815968	-0.00858468	0.0134591	-0.014324	0.0020819	-0.0199514
CUL2	0.112581	-0.00858001	0.224821	-0.0141702	0.831928	0.0045726
DAGLA	0.000162482	-0.00857448	6.75302e-07	-0.0224664	2.21889e-06	-0.0190659
STT3B	0.00132656	-0.00857186	0.04531	-0.00699904	2.64825e-07	-0.0265417
ZDHHC1	0.11073	-0.00857146	0.0148459	-0.0135422	0.519345	-0.00176727
MT4	0.000592336	-0.00856096	0.0134412	-0.0132364	0.208124	-0.00967803
NPAS3	7.14858e-06	-0.00855381	0.000203563	-0.0140357	0.0128244	-0.0109469
CFAP97D2	0.0129281	-0.0085504	0.319586	-0.0103295	0.583416	0.0085984
DCDC5	0.000439615	-0.00854765	0.00557546	-0.0145063	0.00927788	-0.0146965
MARS	0.416435	-0.00854173	0.346415	-0.019755	0.267309	-0.0236603
MRPL30	0.205987	-0.00853941	0.000331407	-0.0296456	0.00275811	-0.0246772
SDHB	7.96919e-07	-0.00853531	0.190372	-0.00768705	0.331375	-0.00297106
TXNDC11	1.40819e-06	-0.00852906	4.11372e-05	-0.0170747	0.87943	0.00470879
SNX29	1.20431e-06	-0.00852304	0.00794678	-0.00915386	0.114031	-0.00367792
TSC2	0.0246174	-0.00851642	0.000581558	-0.0188327	0.443601	0.0107886
B3GALT6	1.70461e-07	-0.00851345	9.20484e-07	-0.0154402	7.13431e-10	-0.0274562
C14orf105	5.11428e-05	-0.0085134	0.00821938	-0.0125093	0.00329216	-0.0145935
KANSL3	0.0921028	-0.00850972	0.460993	-0.0214591	0.0124374	-0.0193522
SURF6	0.0723044	-0.00850366	0.435195	-0.00842304	0.212114	-0.014184
HOMEZ	0.00149322	-0.00849964	4.64682e-08	-0.0253474	0.0189059	-0.0130701
ZFHX3	9.41675e-07	-0.00849423	0.0246507	-0.00972262	0.811196	0.00352212
TEX40	0.00519643	-0.00849163	0.00127162	-0.0185843	0.0351661	-0.0181493
TIGD7	0.00134086	-0.00848591	0.376358	-0.00779441	0.863773	-0.00547794
CDH23	0.0047901	-0.00848351	0.00890717	-0.0161413	0.209022	-0.00678048
GSPT1	0.0423698	-0.00848288	0.0356883	-0.00567679	0.570983	-0.0111317
RHOQ	0.00508723	-0.00848277	0.046412	-0.0135374	0.245306	-0.0114181
CDC7	0.0989544	-0.00847443	0.433488	-0.0111267	0.636947	-0.0092322
RUNX1	3.8074e-06	-0.00847331	1.01722e-06	-0.0177397	0.00174015	-0.0119176
SOX18	0.0217385	-0.00847053	0.751683	-0.00930449	0.370673	-0.00580962
MAPK3	0.00314753	-0.0084687	0.416226	-0.00984975	0.843858	0.00624158
DIS3L	0.000125429	-0.00846673	0.13105	-0.00584852	0.00507052	-0.012167
METTL7A	0.0813133	-0.00846626	0.0259631	-0.0185795	0.863928	-0.000811944
ZNF624	3.07406e-06	-0.0084659	0.0538527	-0.00884423	0.0337726	-0.00889498
SCYL1	0.000448293	-0.00846355	0.00252145	-0.0155283	2.21345e-09	-0.026158
POLM	0.00148035	-0.00846129	0.03501	-0.0125732	0.00478853	-0.0165131
ACAD9	0.0189691	-0.00845904	0.396098	-0.011701	0.0128383	-0.0185967
TPTE2	0.00395819	-0.00845866	0.750294	-0.00485996	0.823746	0.00514543
TBC1D3D	0.34074	-0.00845478	0.0185777	-0.0348785	0.574409	-0.0108973
MDH2	0.00020698	-0.00845224	0.000217015	-0.0174506	0.177228	-0.00387832
PRPF38B	0.0568203	-0.00845127	0.88481	-0.00598003	0.0162505	-0.0190146
KANSL2	0.33772	-0.00845025	0.205545	-0.0192444	0.206978	-0.0197878
AOC3	0.000659062	-0.00845002	0.048419	-0.0116989	0.0711899	-0.00931388
GFOD2	0.00516429	-0.00844873	0.0378925	-0.0078814	0.0427082	-0.00397174
RTL5	0.00165789	-0.00844819	0.0257518	-0.0129229	0.459083	-0.00424947
TAC4	0.039068	-0.00844251	0.674605	-0.00907967	0.902277	-0.00778024
GCLC	6.92868e-05	-0.00843875	0.253697	-0.00878177	0.361757	-0.0074807
SUPT6H	0.000207193	-0.00843827	0.105536	-0.0140221	0.281203	-0.0117119
IL34	0.000250129	-0.00843575	0.00560821	-0.0109743	0.542603	-0.00349287
COL22A1	0.000474453	-0.00843538	0.00764269	-0.0153345	0.230717	-0.0076541
NOLC1	0.0153991	-0.00843538	4.85809e-06	-0.0229187	0.00266422	-0.0181934
FERMT3	0.00416917	-0.00843502	0.118943	-0.0117058	0.674307	-0.00665208
LOC102723930	0.000161826	-0.00843403	3.89021e-06	-0.0212367	0.551976	0.000364153
HCFC1R1	0.0317935	-0.0084338	0.0903813	-0.00970365	0.0130599	0.00659448
NARFL	0.250435	-0.00843247	0.922099	-0.00452045	0.0947391	-0.0227857
TGFB1I1	6.77715e-06	-0.00842967	0.0103836	-0.0108734	0.382978	-0.00461961
ACHE	0.0593379	-0.00842745	0.34413	-2.54405e-05	0.934529	-0.00120268
ACTA1	0.0225098	-0.00842742	0.120948	-0.00983136	0.809959	-0.00314534
NRBP1	0.0270629	-0.0084228	0.0603345	-0.0146709	0.981336	0.000353984
MTSS1L	0.00327822	-0.00841862	0.227946	-0.0113324	0.00869263	-0.0149269
INTS14	0.0194298	-0.00841421	0.123882	-0.0144904	0.153105	0.0133423
FOXC2	0.000367935	-0.00841123	0.0385759	-0.0112388	0.950155	-0.003554
TMEM109	7.26354e-06	-0.00840202	0.000143889	-0.0135904	0.127113	-0.00547344
ALDH3A1	0.000128093	-0.00840048	0.0702038	-0.0108177	0.0686952	-0.00632836
LOC107986113	0.286005	-0.00840031	0.265642	-0.0222771	0.233389	-0.0204662
PCDHB4	0.0134238	-0.00839996	0.212686	-0.00876233	0.0671546	-0.00474419
DNASE1L2	0.00286156	-0.0083994	0.00018739	-0.0187453	0.403085	-0.00812969
MMP24-AS1-EDEM2	1.88196e-05	-0.00839424	0.121613	-0.00875966	0.878566	0.00132819
CKLF	0.00143922	-0.00839335	0.000754579	-0.0170149	0.489272	-0.00673811
ZNF688	0.000228189	-0.00839301	0.0427405	-0.0109931	0.0119924	-0.0127813
SLC44A3	0.00941299	-0.00838699	0.118364	-0.0114461	0.000152996	-0.0200146
HNRNPAB	0.00256091	-0.00838651	0.362057	-0.0105163	0.497021	-0.00965455
HN1	0.00264812	-0.00838578	0.101616	-0.0115116	0.194085	-0.011072
TSR3	0.0367262	-0.00838275	0.152606	-0.00979533	0.0719241	0.00278539
C9orf114	0.0590995	-0.0083765	0.120377	-0.0153163	0.75484	0.00282268
NUDT9	7.84222e-05	-0.00837465	0.00828	-0.0105915	0.233547	-0.00960562
RIPOR1	0.00536365	-0.00837424	0.772661	-0.00708034	0.860665	-0.00399829
TMEM80	0.00207262	-0.00837267	0.22937	-0.00552181	0.364473	-0.00678617
TERF2	0.0689698	-0.00837131	0.356811	-0.00970162	0.103446	-0.0156181
CDC16	0.34074	-0.00836941	0.622636	-0.0101805	0.365221	-0.0169289
PSMD13	0.34274	-0.00836917	0.930077	-0.00769618	0.396713	-0.0161058
LOC112267947	0.0346265	-0.00836892	0.0226067	-0.0125427	0.301799	-0.00192485
INAFM2	0.0286343	-0.00836447	0.0429317	-0.0168495	0.00516647	0.00193094
ARL14EPL	0.000180711	-0.00836299	0.108097	-0.00885119	0.252656	-0.00484167
GNG13	0.0146475	-0.00835727	0.00391872	-0.0172304	0.0592064	-0.0123635
ERF	0.00453431	-0.00835716	0.0204745	-0.0143244	0.151465	-0.0106537
FADS2	0.000180133	-0.00835079	6.15557e-05	-0.0178907	0.293782	-0.00735592
MRRF	0.00023851	-0.00834898	0.446903	-0.00788359	0.000627815	-0.0165021
SRSF4	1.82369e-05	-0.00834526	0.026237	-0.0113077	0.0039271	-0.0134
PRSS53	4.63752e-07	-0.00834459	0.0240913	-0.0102136	0.731106	0.000655561
SPRED3	0.0127631	-0.00834284	0.109199	-0.0125627	0.0152263	-0.0161604
SHTN1	0.000266333	-0.00834068	0.192341	-0.00699017	0.525606	-0.00265288
SERPINA6	0.157802	-0.00833947	0.117139	-0.0147084	0.54519	-0.00644435
ALG2	0.102038	-0.00833918	0.587095	-0.0112513	0.594722	-0.00683146
AGMAT	0.00214839	-0.00833838	0.142176	-0.0101014	0.144173	-0.0103447
CYTH3	0.000641064	-0.00833796	0.0593232	-0.0110958	0.00217593	-0.0171321
CDK12	0.255959	-0.00833591	0.188684	-0.00868602	0.0619649	-0.00759735
NDUFB11	0.013807	-0.00833241	0.0291007	-0.0152098	0.156666	-0.0119174
RAB3IL1	0.0393263	-0.00833181	0.000957882	-0.017156	0.209172	-0.0134104
LGALS3BP	0.000160293	-0.00832954	0.219207	-0.00933872	0.911066	-0.00305895
SERF2	0.000247528	-0.00831914	0.0192801	-0.013135	0.531869	-0.0051306
PCYT1A	0.419414	-0.00831399	0.494139	-0.00671813	0.891661	-0.00720275
2023-09-01	5.25525e-05	-0.00830887	0.00458976	-0.0125021	0.717129	-0.00125335
OR4A16	7.37416e-07	-0.00830787	6.91298e-07	-0.0154878	0.00244376	-0.0106975
PAFAH1B1	0.0998138	-0.00830773	0.270059	-0.0128061	0.163062	-0.0142806
FAM162B	0.0245988	-0.00830614	0.280686	-0.011874	0.436864	-0.00666898
EXOSC5	0.288799	-0.00830562	0.672359	-0.0124473	0.0398191	-0.0283832
UBFD1	0.00221513	-0.00830438	0.106368	-0.0117457	0.989671	0.00237364
IGFBP1	0.012931	-0.00829864	7.16187e-05	-0.0211925	0.524171	-0.00797438
C21orf58	0.0192194	-0.0082952	0.0810704	-0.0137678	0.301399	-0.0107622
C1QBP	0.0419221	-0.00828776	0.0409826	-0.0169181	0.0161429	-0.0191393
TFAP4	0.104785	-0.00828502	0.579122	-0.00412603	0.0187616	-0.0227947
TRAIP	0.439603	-0.00828393	0.986692	-0.000558571	0.399185	0.0227557
CPT2	5.74918e-05	-0.00828293	0.0121788	-0.0124475	1.34276e-05	-0.0179878
TOX3	0.000334914	-0.00828201	0.225898	-0.00842981	0.51495	-0.00647112
MFN2	0.00224284	-0.00828027	6.14582e-10	-0.0410029	2.5058e-09	-0.034794
UBA5	9.44147e-08	-0.00827747	4.95155e-10	-0.0189829	1.42923e-12	-0.0283322
C11orf94	0.018562	-0.00827558	0.166481	-0.0112163	0.371048	-0.00926416
MSRB1	0.000794705	-0.00827498	0.118237	-0.0118982	0.80836	-0.00492984
ADAL	0.000269854	-0.00827117	0.588071	-0.00582913	0.303834	0.00992735
GOT2	0.000962674	-0.00826764	0.845525	-0.00524651	0.677836	-5.50088e-06
CDH11	0.000234009	-0.00826515	0.0873442	-0.0105293	0.353888	-0.00338778
XYLT1	0.000190953	-0.00826493	0.0209824	-0.0113338	0.2732	-0.000311023
GPR139	8.20286e-06	-0.00825641	0.000215758	-0.0141415	0.732909	-0.00316403
VPS13B	0.000569654	-0.00825584	0.0260416	-0.0126054	0.149508	-0.00882386
ERI3	4.53126e-06	-0.00825297	0.0699011	-0.00963736	0.000376228	-0.0150691
THRAP3	0.00118699	-0.00824839	0.000463749	-0.0168826	0.000123338	-0.0187168
SNX32	0.0127094	-0.00824743	0.00358405	-0.0145233	0.480456	-0.00548826
NSD3	0.0130259	-0.00824608	0.0474251	-0.0106463	0.000189527	-0.0171553
LTB4R2	0.00190927	-0.00824586	0.00142392	-0.0169428	0.177856	-0.0109804
SIGLEC6	0.00657961	-0.00824346	0.000109465	-0.0101347	0.00387417	-0.0123021
SORBS3	4.19283e-06	-0.00823915	0.0249899	-0.0111611	0.240744	-0.00797226
CLN3	0.000847323	-0.00823679	0.176199	-0.00878026	0.000286132	-0.0119879
NELFA	0.517814	-0.00822902	0.06039	-0.0223747	0.649305	0.00205836
LOC105377022	0.38638	-0.00822861	0.149925	-0.00686971	0.286261	-0.00116747
SCAF1	0.056446	-0.00822735	0.224404	-0.0118172	0.668889	-0.00791439
LOC730268	0.374915	-0.00822019	0.0653375	-0.0207424	0.0883462	-0.0119715
NBPF7	7.56323e-05	-0.00821587	0.17965	-0.00665433	6.28272e-07	-0.0222264
UBALD1	0.0352548	-0.00821567	0.0161366	-0.0142368	0.166381	-0.00643067
LOC107984833	0.000423793	-0.00821498	0.00353776	-0.00656436	0.342898	0.00702182
PRKCB	0.000164337	-0.00821012	0.00206535	-0.0146809	0.18896	-0.00832027
POTEB	0.0603663	-0.00820564	0.408756	-0.0127748	0.611269	0.002036
CD6	0.000384078	-0.0082023	2.34702e-05	-0.0176735	0.0676013	-0.0074938
RALGAPB	0.00777954	-0.00820199	0.00679126	-0.0146679	1.12435e-05	-0.0273421
UVSSA	0.00622451	-0.0081974	0.14356	-0.0111042	0.0222859	-0.0203412
ATG14	4.7906e-05	-0.00819432	0.00030023	-0.0142854	0.089845	-0.00930968
RBM34	2.92076e-07	-0.00819224	0.794022	-0.00114487	2.80124e-05	-0.0134033
HOOK3	3.02497e-06	-0.00819024	0.496407	-0.00757498	1.47917e-05	-0.0145462
MAB21L3	0.00162045	-0.00818808	0.0568552	-0.0121384	3.00044e-05	-0.0198158
RXFP4	0.00412753	-0.00818666	0.741669	-0.00663046	0.390755	-0.00741399
TSPYL4	0.0214415	-0.00818662	0.0427592	-0.0106675	0.805992	0.000244318
RNF138	0.000694554	-0.00818187	0.020527	-0.00947534	0.00350421	-0.0153652
ADGRG5	1.18788e-05	-0.00818037	5.05294e-05	-0.0156367	0.187484	-0.00636761
NOP16	0.268221	-0.00817841	0.839544	-0.00750753	0.805706	-0.00673202
UTP6	0.25316	-0.00817679	0.0185952	-0.0231865	0.485607	-0.000562738
CCAR2	1.85757e-05	-0.00817536	0.064858	-0.00701709	0.0914151	-0.00832795
ARHGAP39	0.0958853	-0.0081752	0.238618	-0.0173869	0.536331	-0.0111347
ARHGAP17	0.000111481	-0.00817474	0.0416768	-0.010843	0.277958	0.000711274
INTS12	0.000128248	-0.00817147	0.0235593	-0.0139909	0.647976	0.00774178
RIF1	0.00323044	-0.00816949	0.011959	-0.0182249	0.0265122	-0.00619305
TSGA10IP	0.00211097	-0.00816639	0.00935357	-0.0159977	0.00808381	-0.0147907
TLDC1	3.78011e-05	-0.00816455	0.0253893	-0.0103403	0.0379456	-0.00936258
HSD17B1	3.00073e-05	-0.00815986	0.00116969	-0.0150399	0.0485171	-0.0108407
MT1F	0.0158137	-0.00815613	0.787796	-0.00760339	0.708544	0.00281237
PRDX1	7.52116e-06	-0.00815504	0.000999009	-0.0134462	0.0169291	-0.0120825
YARS	0.12163	-0.00815323	0.00231703	-0.0244718	0.000336042	-0.0299822
ABCC3	0.00635581	-0.0081484	0.600897	-0.00407708	0.284773	0.00101581
LSM12	0.00190232	-0.0081477	0.00123882	-0.0159825	0.0100678	0.0170706
LHFPL2	7.07768e-06	-0.00814722	0.138527	-0.00921233	0.970823	0.00166907
MRPL51	0.000190783	-0.00814637	0.000117567	-0.0253249	7.82173e-06	-0.0214621
DLGAP3	0.0284648	-0.00814514	0.649544	-0.0072101	0.552914	-0.00787324
SH2B2	9.25798e-06	-0.00814394	0.142345	-0.00910509	0.386686	-0.00250143
NOL10	0.359672	-0.00813512	0.0373915	-0.0285444	0.00867091	-0.00889751
BCL9L	0.00025827	-0.00812897	0.033647	-0.0133092	0.0907362	0.000510409
RSF1	0.000440537	-0.00812483	0.00125311	-0.0160216	5.91489e-10	-0.0270791
MIS18BP1	0.0147556	-0.00812408	0.010609	-0.0174132	0.496465	-0.0100663
SPINT2	0.000473025	-0.00811936	0.0408802	-0.011078	0.688604	-0.00524343
TRMT5	0.23649	-0.00811739	0.70141	-0.0105546	0.769429	0.000115534
RUVBL1	0.476693	-0.00811652	0.133561	-0.0246657	0.844157	-0.0071829
IARS2	0.00393566	-0.00811291	0.00139309	-0.0285974	0.752586	-0.0145766
LOC105371844	0.236249	-0.00811186	0.0445327	-0.0182094	0.0611679	-0.00998256
OR5A2	2.08086e-05	-0.00810905	0.0268154	-0.00990366	0.0234672	-0.00890328
BSDC1	0.00160899	-0.00809896	0.0311283	-0.00789819	0.000150501	-0.0222333
PSMB5	0.431108	-0.00809864	0.0971091	-0.0241847	0.695983	0.0138252
METAP2	0.00110999	-0.00809811	0.00329503	-0.0176971	0.0186706	-0.015992
GFPT1	0.0523925	-0.00809506	9.86952e-07	-0.0456502	9.17283e-09	-0.0465797
POLR3D	0.0128378	-0.00809468	0.100397	-0.0162888	0.245355	-0.0101044
MRPL50	0.00210062	-0.0080944	3.50708e-06	-0.0280685	2.26682e-06	-0.0262232
MAG	0.000329153	-0.0080903	0.154768	-0.00870611	0.0172806	-0.00916598
COQ6	0.00484487	-0.00808965	0.0112498	-0.0149158	0.000345377	-0.020393
ZG16	0.0156377	-0.00808567	0.0107572	-0.0191963	0.0606999	-0.000103645
MAD2L1	0.0918366	-0.0080855	0.170969	-0.0182602	0.196256	-0.0220775
GAB2	0.00322113	-0.0080841	0.000155078	-0.0241134	0.00026865	-0.0246346
SDF2	0.00582366	-0.00808342	0.00523871	-0.018772	0.563931	-0.00431134
MPZ	0.00635461	-0.00808197	0.938676	-0.00864152	0.155314	-0.0152229
RUBCN	0.0125439	-0.00808167	0.852882	-0.004709	0.0128037	-0.00863498
GOLGA4	0.000694634	-0.00807689	0.186845	-0.00834099	0.113265	-0.00694429
BNIP1	0.33925	-0.00807257	0.285856	-0.00365242	0.194979	-0.00702069
ATP2A2	0.146241	-0.00806743	0.57237	-0.00387916	0.0581607	-0.0192892
C11orf85	0.0032088	-0.00806616	0.0132768	-0.0139242	0.846938	-0.000104695
SULT1A4	4.31809e-06	-0.00805573	1.05708e-07	-0.0180045	0.0219516	-0.0102587
BDH1	0.0375657	-0.00805568	0.0476383	-0.008309	0.939488	-0.00441941
ACTG1	0.00967005	-0.00805312	0.485209	-0.0073135	0.0445122	-0.0140096
SLC2A14	0.0376006	-0.00805209	0.516837	-0.0187295	0.0397549	-0.0232179
MRPL9	0.00865419	-0.00805154	0.0123972	-0.0152835	0.00715483	-0.0158025
OR10A3	0.00026978	-0.00804908	0.0333452	-0.0115225	0.204834	-0.0109813
PLCB3	0.000676352	-0.00804836	0.0318516	-0.0100622	0.0533224	-0.0107754
GTF2H2	0.363174	-0.00804709	0.247545	-0.0118343	0.971866	0.00129465
SERINC2	0.00181492	-0.00804674	0.2531	-0.00721501	0.0580135	-0.0146843
RDH12	0.00041152	-0.00804519	0.0081784	-0.0126126	0.319593	-0.00680824
CNBP	5.45115e-05	-0.00804268	0.00473238	-0.0137412	0.000264901	-0.0165955
ASCL3	0.0284853	-0.0080385	0.000654507	-0.020979	0.484171	-0.0116942
MUCL1	0.0707507	-0.00803663	0.0424931	-0.0162613	0.0225042	-0.0114832
GIT2	0.00480867	-0.00803094	0.186663	-0.0112638	0.777103	0.00112928
ZNF281	0.005071	-0.00802968	0.722084	-0.00749828	0.117804	-0.00691923
MBNL2	0.00620962	-0.00802693	0.577644	-0.00389152	0.923215	-0.00042234
DNASE2	0.00211838	-0.00802546	0.0726092	-0.0136537	0.700823	-0.00439671
LOC112267997	0.0103645	-0.00802453	0.00095944	-0.0200292	0.316683	-0.0104931
OLIG1	0.000204629	-0.00802351	0.00176627	-0.012948	0.0340545	-0.00997465
TSSC1	3.80763e-06	-0.00802249	0.364135	-0.00662401	2.6151e-07	-0.0192908
LOC101928208	0.00109221	-0.00802076	0.00831005	-0.0144464	5.32066e-06	-0.0128979
ZNF469	0.00521092	-0.00801921	0.203967	-0.00392327	0.206189	-0.00193652
TFB2M	0.0565063	-0.00801804	0.0012539	-0.0140869	0.000214352	-0.0171169
FUS	2.98335e-06	-0.00801141	2.25877e-07	-0.0175498	4.06712e-06	-0.0156261
MACO1	0.00136954	-0.00801063	0.00497311	-0.0142841	0.000997727	-0.0165473
TUBG2	0.0374417	-0.00800808	0.202418	-0.0112595	0.0778323	-0.00773543
SOX9	0.19444	-0.00800761	0.616305	-0.00336426	0.598275	0.00866122
KRTAP13-2	1.03471e-05	-0.00800681	0.0507156	-0.00862085	0.00129523	-0.0132598
ERCC2	0.238343	-0.00800639	0.000991066	-0.0262999	0.665379	-0.00128576
ENPEP	0.0125894	-0.00800268	0.206135	-0.00779531	0.213322	-0.00585
C11orf80	0.00013005	-0.00800071	0.0116265	-0.0123407	0.0648741	-0.0111058
TTLL3	0.132364	-0.00799821	0.636092	-0.00677718	0.0845104	0.00262492
TMEM196	0.000256665	-0.00799547	0.00574037	-0.0138937	0.211625	-0.0035673
TNFRSF13B	0.000265763	-0.00799546	3.86385e-06	-0.0190572	0.0378538	-0.0105928
WDFY1	9.17579e-06	-0.00799501	0.03314	-0.0102369	1.1876e-07	-0.0216444
KRTAP10-9	0.0153838	-0.00799019	0.0248188	-0.0266947	0.197189	-0.020269
FDX1	0.0547255	-0.00798907	0.0212334	-0.0143862	0.11018	-0.00915576
SARM1	0.0509163	-0.00798581	0.000287155	-0.0185879	0.234483	-0.00663242
ZNF217	0.0126991	-0.00798296	8.01976e-05	-0.0200873	0.00480768	-0.0138603
GID8	0.00182096	-0.0079822	0.00107031	-0.0150938	0.290877	-0.00111855
MOS	0.00459799	-0.00798163	0.179519	-0.00578691	0.539406	-0.000890081
CRIPT	0.013369	-0.00798003	1.42822e-05	-0.0296228	0.00226247	-0.0236578
KHSRP	0.00156323	-0.00797949	0.0067606	-0.0156854	0.50322	-0.0107252
BMP1	6.80615e-06	-0.0079779	0.0308551	-0.00816119	0.0495989	-0.00956269
COCH	0.0287544	-0.00797632	0.0695678	-0.012941	0.157984	-0.0116863
C1QTNF9B-AS1	0.0997693	-0.00797564	0.941264	-0.00585857	0.876785	-0.00615552
ITGA10	0.000517635	-0.00797352	0.602435	-0.00250931	0.154837	-0.00917459
GDPD5	0.00125912	-0.00797264	0.00231169	-0.0157833	0.663702	-0.00600879
NOM1	0.101239	-0.00797118	0.00426755	-0.0205912	0.713877	-0.00791277
ZNF599	0.000422803	-0.00796839	0.000108064	-0.0176461	0.000454215	-0.0166461
GATC	0.00154676	-0.00796781	0.00183267	-0.0155334	0.00052412	-0.0163082
HPCA	0.012359	-0.00796646	0.904543	0.00106536	0.0180863	-0.0151064
WDR45	0.00221805	-0.00795995	0.521212	-0.00570523	0.403965	-0.00690848
ALG11	0.166959	-0.00795793	0.804801	-0.0123995	0.95752	0.00253277
STK31	6.50648e-06	-0.00795433	0.000548951	-0.0131082	0.638173	-0.00270424
SYT12	0.00339893	-0.00795385	3.19107e-05	-0.0128516	0.0107246	-0.0100768
PAG1	0.0122306	-0.00795275	0.194943	-0.0119269	2.64396e-05	-0.00309961
PSKH1	1.92405e-06	-0.00794919	0.000648583	-0.00698466	0.000363718	-0.0109572
CAPN15	9.61881e-07	-0.00794337	0.0155361	-0.0100044	0.0549738	0.00220563
CWC25	0.0088643	-0.00793365	3.68029e-05	-0.0203426	0.324647	-0.00513045
AARD	0.0224018	-0.00793144	0.114736	-0.0131449	0.633512	-0.00622134
GAB1	0.00127758	-0.0079305	0.142496	-0.0078788	0.0128356	-0.0136396
LGALS9B	0.00449701	-0.00792968	0.00789887	-0.0145149	0.00160213	-0.0176339
RPL23	0.106318	-0.00792964	0.920035	-0.00151455	0.346331	-0.0110644
LOC107986797	0.00277251	-0.00792728	0.204895	-0.00935477	0.276273	-0.00911734
FAM92A	0.0858648	-0.00792312	0.0110309	-0.0216386	0.111352	-0.0153314
HAS3	1.20675e-05	-0.00792307	0.000908906	-0.0115633	4.29116e-05	-0.0155887
AIM1L	0.00977592	-0.00792166	0.250193	-0.00500033	0.885167	-0.0041305
ELN	0.00562436	-0.00792116	0.000157187	-0.0206132	0.551575	-0.00706814
SRRD	0.00459401	-0.00791799	0.00840645	-0.0142576	0.00293445	-0.00914835
TPCN2	0.00554986	-0.00791629	0.0295614	-0.0120969	0.150949	-0.00899189
RPS6KL1	0.0122659	-0.00791312	0.00165634	-0.0184019	0.00594352	-0.0175034
FBXW7	1.02489e-06	-0.00791128	2.06581e-11	-0.0225908	3.71758e-12	-0.0301512
MUC20	0.000202732	-0.00790915	0.573712	-0.00588823	0.329496	-0.00740442
MAFK	0.0192966	-0.00790381	0.00790738	-0.0157276	0.0107689	-0.0143968
SLC30A2	0.0278218	-0.00790014	0.254484	-0.0142615	0.262343	-0.0125875
AAGAB	0.000357293	-0.00789837	0.00275867	-0.00873503	0.111865	-0.00160718
PICALM	5.48499e-05	-0.00789726	0.233669	-0.00767236	0.793426	-0.00228084
CHRD	0.00265547	-0.00789671	0.158992	-0.00926207	0.462091	-0.00697791
CDK8	2.84216e-07	-0.00789637	2.77519e-05	-0.013105	7.29799e-10	-0.0470092
ITPK1	0.00787236	-0.00788126	0.11162	-0.0117793	0.109891	-0.0103718
C18orf21	0.132479	-0.00788012	5.38642e-06	-0.0354721	0.752287	-0.00644836
ELMO3	0.000840284	-0.00787619	0.178108	-0.0108942	0.0998686	-0.00646602
BCL2L12	0.0178249	-0.00787212	0.0587632	-0.0144851	0.322427	-0.00878356
PHKG1	0.000328932	-0.0078704	0.00468881	-0.014297	0.646762	-0.0046242
WDR61	0.0132534	-0.00786998	0.0275691	-0.0177184	0.0769766	0.0174764
CACNB4	0.0378671	-0.00786821	0.253632	-0.0109639	0.655659	-0.00467437
IKZF1	1.74757e-05	-0.0078641	0.0497394	-0.00967313	0.88676	-0.00210724
MOXD1	0.0733973	-0.00786352	0.367682	-0.00710212	0.215976	-0.0140571
HEXA	0.000991652	-0.00786286	0.00531381	-0.00972694	0.912667	0.00658542
GPR17	0.241711	-0.00786096	0.482492	-0.00994012	0.952697	0.00716603
RNASE1	0.00214436	-0.00785945	0.000418551	-0.0171196	0.00148131	-0.016352
PRR15	0.000562576	-0.00785902	0.0379754	-0.0113172	0.00080729	-0.0156593
STARD13	5.59688e-05	-0.00785397	0.52044	-0.00469176	0.834688	-0.00305395
GAGE2D	3.99172e-06	-0.00785335	0.00048909	-0.014936	0.128757	-0.00864861
NFIX	0.00498401	-0.00784484	0.182839	-0.0101184	0.509644	-0.00152088
CARHSP1	0.0723443	-0.00784227	0.626654	-0.00277443	0.0468463	-0.00178313
TMC5	0.00112627	-0.00784188	0.0907372	-0.0105706	0.970104	0.00132091
OR4F4	0.0840631	-0.00783991	0.0488768	-0.0167445	0.711406	-0.0082098
SRL	1.85531e-05	-0.00783967	0.0138322	-0.0112159	0.401008	0.00154128
ZNHIT1	0.000123383	-0.00783763	0.000463106	-0.0120452	0.350957	-0.00718793
ATP2B1	3.21786e-05	-0.00783754	2.98249e-06	-0.018925	0.00287744	-0.00520553
BANF1	0.374944	-0.0078375	0.611242	-0.0103394	0.914337	-0.00118909
RNPC3	0.0969618	-0.00783496	0.17094	-0.0134665	1.32281e-07	-0.0436158
DDX18	0.52329	-0.00783465	0.0135518	-0.0310845	0.974124	-0.000397339
CRHR2	1.98954e-05	-0.00782451	4.16309e-09	-0.0193224	0.00917339	-0.0114961
CNBD2	0.000278937	-0.00781961	0.000106933	-0.0167813	0.518009	-0.00986841
ERN2	0.010397	-0.00781811	0.0334736	-0.0135771	0.367968	-0.00740821
DEFB130	0.00341088	-0.00781805	0.000493938	-0.0179351	0.0771059	-0.00615119
NCL	0.095621	-0.0078176	0.0435509	-0.00667062	0.88885	0.0137854
LRP10	0.0215272	-0.00781414	0.00147685	-0.015235	0.180244	-0.0100568
NPIPB6	0.0238237	-0.00781287	0.575925	0.00265908	0.350665	-0.0115393
OR10J3	0.00342423	-0.00781279	0.386315	-0.00964436	1.31408e-05	-0.0265456
ATP1B3	0.000395639	-0.00781045	4.9891e-11	-0.0253918	3.39618e-05	-0.017932
LZTS3	0.0210124	-0.00780817	0.0569828	-0.00844704	0.0741226	0.00542502
SCGB1C1	0.000128347	-0.00780429	0.0452538	-0.00866301	0.00363323	-0.0101769
ADAD2	0.000615507	-0.00780415	0.0045561	-0.0124203	0.00624283	-0.00793564
USP19	0.0215584	-0.00780249	0.765524	-0.0107625	0.16453	-0.00412381
ATP1A1	0.00266309	-0.00779884	0.00202723	-0.0282172	0.000243191	-0.0300525
C18orf32	0.0407356	-0.00779874	0.613562	-0.00668354	0.617005	-0.00535636
BCKDK	2.85402e-05	-0.00779528	0.023305	-0.0104054	0.433	0.00137974
LRTOMT	8.40862e-05	-0.00779473	0.0104224	-0.0119257	0.591954	-0.00456596
DDX5	0.00410662	-0.0077943	0.00549333	-0.0151034	0.0131704	-0.0114365
PMF1-BGLAP	0.0775635	-0.00779175	0.248056	-0.0123112	0.190998	0.0047611
DEAF1	0.000101008	-0.00779057	0.737187	-0.00452153	0.491218	0.00122847
MYO1G	0.00123474	-0.00779037	0.0014242	-0.0159883	0.263383	-0.00791185
NFE2L3	0.00104811	-0.0077893	0.00370186	-0.0131969	0.0329956	-0.0107509
LOC107987288	0.00169588	-0.00778655	0.238679	-0.00899472	0.999261	0.00118229
C2CD2	0.000671432	-0.00778564	0.114991	-0.0114253	0.487452	-0.0056927
NUDCD1	0.00102041	-0.00778489	0.00790106	-0.0142668	0.896087	0.00746521
LLGL2	0.026074	-0.00777852	0.19516	-0.00905838	0.127878	-0.0141925
CBSL	0.0400667	-0.007777	0.00519246	-0.0185399	0.843801	-0.00601787
HS3ST3B1	0.0922506	-0.00777489	0.13207	-0.0146076	0.74598	-0.00272534
VAMP7	0.000106309	-0.0077687	0.865892	-0.00664062	2.32988e-08	-0.0232685
ZNF174	0.00222378	-0.00776797	0.0437637	-0.0102774	0.108491	0.0083485
RBBP6	0.0204582	-0.00776511	0.000789363	-0.0227135	0.0790509	-0.003695
SMPD3	0.0155254	-0.00776266	0.0424114	-0.0162137	0.5689	-0.00671428
TADA3	0.00523841	-0.00775947	0.724059	-0.00633193	0.0797058	-0.0116617
ITGAL	0.00283844	-0.00775867	0.378393	-0.00980392	0.0661219	0.000230813
CORO1B	0.00310039	-0.00775729	0.0662904	-0.0121501	0.0385796	-0.0105307
CERS2	0.000361784	-0.00775641	0.070566	-0.0100314	2.69018e-07	-0.0220154
DHX29	0.000393232	-0.00775628	0.0500499	-0.00993522	0.230055	-0.00662853
FAR1	2.07442e-09	-0.00775599	0.000173253	-0.0104871	0.301862	-0.00440164
MAGEH1	0.000888852	-0.00775224	0.000135465	-0.0161473	0.183011	-0.00644824
CFAP157	0.00784229	-0.007749	0.231054	-0.00842757	0.477098	-0.00452779
NEIL1	0.0536351	-0.00774878	0.934288	-0.00534033	0.0232596	0.021085
LIPT2	0.00245596	-0.00774683	0.070157	-0.0100038	0.244864	-0.00790929
DROSHA	0.0937558	-0.00774614	0.00408334	-0.0155059	0.00322675	-0.00256785
PCDHGB7	7.42993e-05	-0.00773871	0.000431841	-0.0145117	0.00715484	-0.0124564
LOC105370940	0.000446332	-0.00773833	0.198382	-0.00931084	0.221178	0.00658789
OR2D3	4.55518e-05	-0.00773553	0.172638	-0.00767773	0.267368	-0.00695546
NUFIP2	0.0274955	-0.00773365	1.95668e-08	-0.0266551	0.00702772	0.020326
BCL2L10	0.172302	-0.00773122	0.153604	-0.0142942	0.545889	0.00943103
CDV3	0.000666037	-0.007731	0.390475	-0.00666099	0.386652	-0.0102281
ZNF207	0.333661	-0.00773066	0.705464	0.00834912	0.559401	0.00146437
SLC22A17	0.0262274	-0.00772916	0.0289336	-0.0165419	0.00247303	-0.0164547
SNRK	0.0172837	-0.0077284	0.300868	-0.00456302	0.0402963	-0.0142282
CYLD	0.000425041	-0.00772355	0.0111759	-0.0120474	0.0110779	0.00958716
TMEM121	0.0395245	-0.00772261	0.173217	-0.0106413	0.0518897	-0.0143384
OR10Q1	0.0477165	-0.0077217	0.000192887	-0.0204293	0.0130151	-0.0152605
MYO15A	0.0377888	-0.00771643	0.00538853	-0.0196672	6.38273e-05	-0.0247724
ZNF592	0.00588915	-0.00771639	0.995664	-0.00202086	0.540034	0.010172
PRELID3A	0.196874	-0.00771187	0.529179	-0.00869972	0.927384	2.15075e-05
INTS9	0.361184	-0.00771124	0.371122	-0.0154779	0.877414	0.00861205
HIGD1C	0.166933	-0.0077103	0.00233566	-0.0222411	0.0828082	-0.0183374
SPTAN1	0.0705531	-0.0077089	0.43323	-0.0108399	0.586818	0.000657614
ZNF19	2.88778e-05	-0.00770797	0.0604852	-0.00939803	0.0733056	-0.00860859
SCGB1D4	0.00068711	-0.00770628	3.81935e-05	-0.0194053	0.00118521	-0.00875713
TFPT	0.00157552	-0.00770521	0.909507	-0.000801072	0.956971	0.00456901
RNFT1	0.00145936	-0.0077043	0.622252	-0.0079572	0.00959007	-0.0145104
ADGRG2	0.000294973	-0.00770207	0.0048646	-0.0127206	0.0616243	-0.00988318
NAP1L4	0.000321928	-0.00770167	0.189648	-0.0118303	0.0166767	-0.0221466
N4BP1	2.9196e-05	-0.00770129	0.00930872	-0.0111478	0.163571	-0.00730652
ADAT1	2.65376e-05	-0.00770063	0.0280891	-0.00927543	0.827639	-0.00424503
ZNF232	0.0310016	-0.0076991	0.541441	-0.00953536	0.720069	-0.00723206
NYNRIN	0.0606119	-0.00769672	0.000235285	-0.0235163	0.120974	-0.0140148
FNDC5	0.0172813	-0.00769537	0.0413884	-0.0116732	0.0218196	-0.0105593
SFT2D2	0.39029	-0.0076941	0.0334721	-0.0158025	0.0469294	-0.0195612
NFRKB	0.000274584	-0.0076936	0.0970526	-0.00615807	0.587863	0.0056486
TNFRSF12A	0.0397699	-0.0076934	0.326714	-0.00964962	0.040313	-0.00187831
PHOX2A	0.29998	-0.00768911	0.887639	-0.011358	0.93534	-0.000248855
SFRP2	0.0243731	-0.00767866	0.0856872	-0.0140582	0.541572	-0.00876386
ZNF593	0.000553253	-0.00767788	0.814498	0.00185574	0.0545851	-0.0118148
CCDC84	0.222893	-0.0076777	0.543021	-0.00970534	0.544101	0.0193661
HAND2	0.0494037	-0.00767267	0.171347	-0.0113881	0.103237	-0.00697745
ZMIZ2	8.64614e-05	-0.00767249	0.000262496	-0.0133108	0.569412	-0.00184914
NGDN	0.212764	-0.00766734	0.181685	-0.0151571	0.488208	-0.00925145
EVA1C	0.00140161	-0.00766557	0.00277236	-0.0138526	0.11527	-0.00350941
HSPA6	0.0177422	-0.00766398	0.980745	-0.00528243	0.118498	-0.0123199
MBNL1	0.0116449	-0.00766105	0.291093	-0.0109542	0.0827972	-0.0113022
TCL1B	0.138779	-0.00766012	0.0537253	-0.0159123	0.58039	-0.0110511
CERS4	0.138082	-0.00765946	0.00951709	-0.0176429	0.443587	-0.00212401
YIF1A	0.0472518	-0.00765642	0.411162	-0.00770478	0.0563893	-0.00272835
WIZ	3.74856e-05	-0.00765549	0.000153915	-0.0142458	0.0374838	0.010908
UNC5C	0.000579818	-0.00765461	0.000963456	-0.0155141	0.0109821	-0.0119138
ZNF821	0.0100722	-0.00765352	0.112952	-0.0124488	0.446856	-0.00888134
RBM4B	0.0434955	-0.00764678	0.11307	-0.0108711	0.0619716	-0.0118027
ACSM1	9.34466e-06	-0.00764583	0.00373884	-0.0120453	0.072203	-0.00820922
SUPT5H	0.0808781	-0.00764196	0.394418	-0.0127193	0.382679	0.0127035
MEIS1	0.00629115	-0.00763742	0.0262356	-0.0127833	0.807905	-0.00476887
PLCZ1	0.0956854	-0.00763626	0.251675	-0.00948841	0.0302302	-0.00481813
HBG2	0.0707111	-0.00763617	0.00641859	-0.0205216	0.00216393	-0.00759384
TMEM164	0.000293694	-0.00763474	0.857389	-0.00107672	0.114839	-0.00962534
NLRP12	0.00181892	-0.00763468	0.00812139	-0.0137018	0.146294	-0.00949099
FAM98B	0.00247827	-0.00763339	0.0325896	-0.0111684	0.0367371	-0.0158954
CPSF4L	0.00111909	-0.00763256	0.0288177	-0.0106585	0.127387	-0.00953648
COA6	1.4958e-05	-0.00762941	0.436049	-0.00714998	8.88604e-09	-0.0243354
FAM231AP	0.00898095	-0.0076292	0.219976	-0.00328286	0.00195752	-0.0178511
NOL3	0.00431293	-0.00762791	0.0817466	-0.0123894	0.14274	-0.00584887
SOGA1	0.0229154	-0.00762734	0.0331866	-0.0134022	0.466641	-0.00661866
SERPINC1	0.41996	-0.00762488	0.949902	0.00520873	0.846674	-0.0034025
FTL	0.0224321	-0.00762423	0.0412687	-0.0127626	0.2833	-0.00866504
PPP1R3E	0.0469604	-0.00762349	0.237161	-0.0112177	0.362011	-0.0113784
POU6F2	0.00019092	-0.00762047	0.0504339	-0.0106051	0.58985	-0.00495123
C21orf2	0.00306109	-0.00761679	0.093749	-0.00911812	0.00552528	-0.00517161
DNASE1	0.00463249	-0.00761162	0.103999	-0.0137129	0.433495	0.00653817
BAG4	0.181695	-0.00760944	0.511025	-0.00413606	0.464561	-0.00674139
NPLOC4	0.363255	-0.00760822	0.381866	-0.00544794	0.820741	0.0105504
BST2	0.000669563	-0.007608	0.247889	-0.00167327	0.799459	0.0130338
EXOC3L4	0.00927915	-0.0076071	0.51801	-0.00518933	0.66938	-0.00616284
ST6GALNAC5	0.0158032	-0.00760511	0.151492	-0.0115254	0.074899	-0.0129912
HIBADH	0.00490429	-0.00760474	0.0339374	-0.0135381	0.465248	-0.00612336
RPL7A	0.0210452	-0.0076009	0.389135	-0.00209829	0.00158725	-0.0162812
RTN1	0.000937517	-0.00759939	0.00561289	-0.0121815	0.000121889	-0.0141488
SZT2	2.60341e-06	-0.0075983	0.00211979	-0.0118484	2.8954e-06	-0.0151386
MCM3AP	0.138276	-0.00759791	0.186511	-0.0112486	0.0890817	-0.00585827
DEPDC7	0.00109468	-0.00759735	0.0558188	-0.0102585	0.0304831	-0.0112218
CXorf38	2.11342e-05	-0.00759674	4.4576e-06	-0.0171403	0.00167201	-0.0125991
API5	0.00229705	-0.00759436	0.14352	-0.0102307	0.0515129	-0.00568343
F8A3	0.000112365	-0.00758975	0.383706	0.00221918	3.53094e-05	-0.0242497
LOC100996379	0.0159603	-0.00758877	0.14069	-0.0117892	0.348659	0.0127198
STIMATE	0.208825	-0.00758869	0.12707	-0.00958528	0.0521097	0.000101033
LOC101927789	0.000599734	-0.00758853	0.000144948	-0.0160335	0.000149645	-0.0155099
PKD1	0.00084717	-0.00758226	0.000142664	-0.0128589	0.671961	0.00283143
C14orf80	6.9262e-05	-0.00758037	0.0012486	-0.0136902	7.92133e-05	0.0194267
HEYL	5.98745e-06	-0.00757992	0.0410811	-0.00908519	5.56054e-09	-0.0193826
GOSR2	0.0406921	-0.00757407	0.382284	-0.00847371	0.0105049	-0.0126081
DDX42	0.205602	-0.00757392	0.2233	-0.0159907	0.0226945	-0.0216504
TIGD1	0.0383582	-0.00756537	0.108971	-0.00137284	0.0138939	-0.0185947
MCMBP	0.0130899	-0.00756205	0.311393	-0.00386723	0.693858	0.00693939
AZI2	0.0010238	-0.00756167	0.0696177	-0.0125355	0.260465	-0.00823089
SLC22A31	0.000130585	-0.00755925	0.0120581	-0.012216	0.207635	-0.00819582
NT5C	0.0436003	-0.00755235	0.236281	-0.0110589	0.745292	-0.00811821
NAGS	0.201177	-0.00755179	0.210477	-0.00944973	0.151181	-0.0141694
C1orf228	0.0152707	-0.00754991	0.0426403	-0.0115605	0.0943389	-0.0110607
ATG7	0.00717454	-0.00754867	0.762374	-0.006023	0.0111394	-0.00608168
ALDH3B1	0.00204373	-0.00754824	3.07478e-06	-0.0240523	0.0178031	-0.0122584
LOC107986532	0.325744	-0.00754789	0.00988669	-0.0200426	0.205027	-0.00740459
FBXL6	0.114411	-0.00754451	0.0986369	-0.0134448	0.472342	-0.00441461
SLC25A19	0.0212175	-0.00754321	0.160919	-0.0142686	0.685694	-0.0111558
FLAD1	8.56866e-05	-0.00754295	2.19397e-05	-0.01866	1.17043e-10	-0.0344994
LDHA	0.00227801	-0.00754133	0.143423	-0.00678938	0.739361	-0.000730763
ZBTB11	0.228547	-0.00753895	0.235063	-0.00873203	0.408071	0.00695943
FAM118B	0.000551481	-0.0075383	0.178503	-0.00922797	0.724572	-0.00415299
GLRX5	0.0559554	-0.00753685	0.559293	-0.00909253	0.238913	-0.00338012
PLEK2	0.000513049	-0.00753206	0.0185968	-0.0114915	0.113944	-0.00809202
ZNF236	0.0189536	-0.00753051	0.136841	-0.0110672	0.57185	-0.00455465
FHL3	3.42125e-05	-0.0075284	0.00849382	-0.0101465	0.000811905	-0.0123507
OR5L1	0.000148942	-0.00752671	0.777397	-0.00340127	0.948324	0.000550807
DDX41	0.434612	-0.00752581	0.326471	-0.0164044	0.0184888	-0.0327021
TUBB3	0.010097	-0.00752579	0.57785	-0.00364548	0.721176	0.00370159
TEX45	0.0762373	-0.007525	0.0831237	-0.0148331	0.873761	-0.00043625
CHAMP1	0.00816148	-0.00752409	0.536569	-0.0117178	0.0003386	0.0162207
NPPA	0.000692475	-0.00752336	0.802631	-0.00529438	0.029344	-0.0112192
KRTAP4-11	0.00442385	-0.00752077	0.00133594	-0.0177997	0.395159	-0.00772907
RTFDC1	0.182889	-0.00751142	0.035868	-0.0140778	0.118443	-0.009122
KRTAP5-3	0.217236	-0.00751102	0.4785	-0.011528	0.49599	-0.0130468
MYBPHL	0.0546181	-0.00751022	0.731572	-0.00143293	0.00160641	-0.0189462
OR4C13	6.64236e-05	-0.00750873	0.23424	-0.00780993	0.192376	-0.00651917
CCDC25	9.53004e-05	-0.00750638	0.43636	-0.00558613	0.0156212	-0.00979856
CHRNA6	0.000209218	-0.00750223	0.0224254	-0.00496045	0.0508459	-0.00856454
PAK7	0.190245	-0.00750189	0.0865273	-0.0171662	0.779144	-0.00648805
SF3B5	0.109178	-0.00750109	0.0398332	-0.0198495	0.899507	0.00163705
SEM1	0.197257	-0.00749961	0.00237892	-0.0217652	0.372542	-0.0124395
USP48	0.0001587	-0.00749354	0.0490716	-0.0108857	0.0558944	-0.0106556
CSH2	0.00198924	-0.00749338	0.575724	-0.00763589	0.334629	-0.000723194
ATP13A1	3.76615e-05	-0.00749256	0.992019	-0.00273622	0.000805913	-0.0116575
SIK1B	0.0245392	-0.00749247	0.19534	-0.0117977	0.563517	0.000740715
SCN4B	0.0296949	-0.00749151	0.0118689	-0.0137098	0.9912	-0.000720692
PEX14	0.000254461	-0.00749023	0.0824141	-0.0106497	0.0166124	-0.0115568
AGPAT5	0.000231798	-0.00748452	0.0374608	-0.0102931	0.323199	-0.0060053
PPP1R27	0.00744076	-0.00748177	0.0439278	-0.0078412	0.345717	-0.0100373
KRTAP4-6	0.00694135	-0.00748166	0.000749334	-0.0184334	0.00602976	-0.0159533
ERCC3	0.18182	-0.00748112	0.562229	-0.0113627	0.615574	0.00944315
PLEKHG2	0.00141477	-0.00748052	0.778807	-0.00527107	0.349115	-0.00855785
KDM6A	0.000253178	-0.00747894	0.0519912	-0.0111168	0.0525933	-0.00858328
C8orf58	0.000116015	-0.0074775	0.0277566	-0.0104231	0.594562	-0.00410893
CCDC154	3.84109e-05	-0.00747612	0.00512189	-0.012318	0.916581	-0.00188134
OLFML3	0.0206545	-0.00747561	0.624159	-0.00814266	0.00976598	-0.0193579
GPHB5	0.0299009	-0.00747561	0.0117949	-0.0171818	0.429198	-0.00914737
TELO2	0.288191	-0.00747326	2.4282e-08	-0.0482681	0.0858414	-0.00674177
FABP5	0.0824739	-0.00747305	0.00489546	-0.0203448	0.654244	-0.00162269
MED20	0.348207	-0.00747057	0.593365	-0.0112912	0.0734776	0.0127019
USP17L26	0.113528	-0.00747023	0.574636	-0.00469261	0.401229	5.47143e-05
ALG1L2	0.431499	-0.00746902	0.289323	-0.0181039	0.688068	-0.0123881
PGRMC1	0.000434516	-0.00746862	0.0720785	-0.00888148	0.121848	-0.00865038
ALDH5A1	0.0159421	-0.00746829	0.306351	-0.00264214	0.53246	-0.00287989
MEGF11	0.00147406	-0.00746654	0.0622524	-0.0113336	0.293538	-0.00171331
KIAA1143	0.0339088	-0.0074663	0.184228	-0.011698	0.798944	0.000951592
RBM27	0.124208	-0.00746569	0.0185992	-0.0146662	0.956071	-0.00290437
HPCAL4	0.037385	-0.00746514	0.511554	-0.00787339	0.00606342	-0.01593
KRTAP20-1	0.00560161	-0.00746478	0.416733	-0.0103376	0.389925	-0.00761846
SP2	0.327721	-0.00746471	0.395496	-0.0141858	0.0267107	-0.026923
LRRN4CL	0.00638978	-0.00746103	0.148559	-0.00737577	0.420214	-0.00768095
LOC107984189	0.0884975	-0.00745611	0.0872429	-0.0146298	0.65686	-0.00312888
C2CD4D	0.0171473	-0.00745472	0.384125	-0.0122935	0.445282	-0.0113376
CNTROB	0.00624286	-0.00745051	0.00592147	-0.0144873	0.334741	-0.00827886
LCAT	0.00406676	-0.00745049	0.172826	-0.00399615	0.530103	-0.00541118
PF4	0.0356746	-0.00744742	0.480512	-0.00986191	0.477754	-0.0108416
GATD3B	0.0795126	-0.00744607	0.192389	-0.0138566	0.0144168	0.00147791
HAUS7	0.379794	-0.00744284	0.727516	-0.012728	0.311267	-0.0151428
MAPRE3	0.000722564	-0.00744149	0.576152	-0.00692377	0.194454	-0.00908719
OR8K1	0.00521624	-0.00743996	0.0157392	-0.0131677	0.0359565	-0.0113221
DUXA	0.0639994	-0.00743813	0.0186625	-0.0159586	0.888405	-0.00370669
OTOA	0.0010792	-0.00743744	0.0314483	-0.0112117	0.398647	-0.00461715
ACTN3	0.00265198	-0.00743588	0.00940832	-0.0120166	0.148798	-0.00906105
RBM14	0.0662139	-0.00743486	0.209177	-0.0116226	0.02394	-0.0156596
GPR141	1.77863e-05	-0.0074343	0.00289138	-0.0112109	0.0210203	-0.00821892
DYNLT3	0.00226534	-0.00743389	0.589681	-0.00693566	0.000726343	-0.0179511
LMLN2	0.000826198	-0.00743387	0.0490499	-0.0114929	0.642095	-0.00735721
ALG6	0.000192538	-0.00743267	3.94528e-05	-0.00954501	8.87662e-10	-0.0314938
ZMAT2	0.359985	-0.007431	0.211612	-0.0191452	0.94016	0.00374439
RBM11	0.00271792	-0.00743051	0.0434733	-0.00440084	0.895168	-0.00422608
PTGER3	0.00908159	-0.00743035	0.311725	-0.00519216	0.0353741	-0.0130474
NYX	0.00306534	-0.00742907	0.850369	-0.00543757	0.112529	-0.0109981
ACER3	0.00922917	-0.00742894	0.0583602	-0.00948491	0.0244353	-0.0140877
SALL2	0.000338367	-0.0074285	0.00630173	-0.0128545	0.0603309	-0.00949885
LOC643802	0.0130193	-0.00742631	0.00537257	-0.0148324	0.49419	-0.0111167
DCDC2C	0.263407	-0.00742398	0.968219	-0.00616983	0.120051	0.00152401
UBE2A	0.0017433	-0.00742343	0.0828324	-0.00975788	0.103835	-0.00203021
CTSF	0.0977038	-0.00742076	0.308716	-0.0121758	0.0582789	-0.00520544
TRMT112	0.336519	-0.00741894	3.11062e-06	-0.0436536	0.112276	-0.0216264
TMEM161A	0.000464501	-0.00741881	0.00199887	-0.0186808	0.205245	-0.00588351
KRTAP9-8	0.0176435	-0.00741758	0.0737071	-0.0113277	0.219815	-0.0112531
TGM1	0.0032912	-0.00741715	0.0131222	-0.0139042	0.00630738	-0.0149338
LOC107987382	1.77911e-05	-0.00741652	0.00139056	-0.0122426	0.107694	-0.00440707
CDC37	0.0645097	-0.00741625	0.385483	-0.00324401	0.381799	-0.0102617
CLBA1	0.0082162	-0.00741538	0.3364	-0.00812728	0.551307	-0.00239205
OTOP2	0.00273789	-0.00741113	0.063983	-0.0112875	0.902768	-0.00319887
EPB41	7.1594e-05	-0.00741068	0.157162	-0.00838422	0.0438173	-0.0093494
BSN	0.0163586	-0.00740817	0.734356	-0.00672429	0.989457	0.00179668
DDX49	0.0924981	-0.00740714	0.115456	-0.0184813	0.440444	-0.00273168
ZNF8	0.00324894	-0.00740381	0.0945912	-0.0080573	0.312468	-0.0066855
EPM2AIP1	0.00837796	-0.00740234	0.38013	-0.00463536	0.963184	-0.00187237
APCDD1L	0.0210433	-0.0074023	0.0178053	-0.0155178	0.0542539	-0.0126846
NMNAT1	0.0010099	-0.00740028	0.0051138	-0.00823913	0.00134831	-0.0138934
OAZ1	0.0269361	-0.00739616	0.00156528	-0.016484	0.932071	0.000733475
FAM106A	0.0159636	-0.00739212	0.0374633	-0.0134646	0.284929	-0.00981057
CDR2	0.0221106	-0.00738835	0.0347297	-0.0140775	0.276406	-0.00640834
ETV3	0.0173219	-0.00738587	0.886941	-0.000947886	0.203824	-0.005986
PTGS1	0.00765893	-0.00738566	0.631362	-0.00764748	0.642215	-0.00241613
TCEA3	0.000456525	-0.00738534	0.0949394	-0.00825913	0.0833314	-0.00856245
MBD3L3	0.0256281	-0.00738227	1.79041e-05	-0.023197	0.574466	-0.00408254
LDHD	0.00968376	-0.00738196	0.0336297	-0.0133066	0.00754803	-0.0180375
SNX21	0.00149045	-0.00738127	0.00126007	-0.0149134	9.27768e-05	-0.0176995
INPPL1	0.00851755	-0.00738051	0.00228155	-0.017062	0.00102887	-0.0180878
PEX1	0.0293764	-0.00737987	0.509573	-0.00370947	0.27138	-0.00853133
LOC101929578	0.0144617	-0.00737726	0.216013	-0.00985814	0.680205	-0.00144811
CALCOCO1	0.229026	-0.00737673	0.0110309	-0.0197994	0.193355	-0.0106926
ZNF771	0.000207534	-0.00737601	0.00381878	-0.0133783	0.0727109	-0.00823519
BPIFB6	0.00515916	-0.00737525	0.00773465	-0.0120362	0.0213159	-0.0125322
ACD	0.00124566	-0.00737434	0.0223617	-0.00912734	0.0875682	-0.00364489
SKOR1	0.195354	-0.00737385	0.13475	-0.00223481	0.366129	0.0192737
DRAP1	0.140898	-0.00737268	0.440687	-0.0112877	0.300499	0.0133531
CHST6	0.00386641	-0.00737067	0.298826	-0.0083682	0.852203	-0.00318575
NDUFB7	0.0508561	-0.007367	0.025957	-0.0168723	0.617958	-0.00773522
ARPC1B	0.273538	-0.00736682	0.292967	-0.0130591	0.0992575	-0.00880991
SDS	0.0596589	-0.00736612	0.398069	-0.00553627	0.263734	-0.00944514
ABCF1	0.00933142	-0.00736337	0.440119	-0.00984833	0.94104	0.00498329
LIG1	0.00987732	-0.00736305	0.740983	0.00174253	0.0862388	-0.0108792
BRICD5	0.00159371	-0.0073624	0.00117433	-0.0150998	0.224641	-0.00718529
LOC105373985	0.0335416	-0.00735684	0.631407	-0.00852594	0.600136	-0.00420898
LOC107984124	0.0190776	-0.00735277	0.00654288	-0.014629	0.367374	-0.0064423
S100B	0.00064369	-0.00735033	7.1385e-05	-0.0179261	0.711206	-0.00413992
PKN2	0.000208369	-0.00734913	3.97905e-05	-0.0146222	1.50832e-09	-0.0235462
CAPRIN1	0.0301361	-0.00734784	0.0404649	-0.0145321	0.000814686	-0.0203352
IRF2BPL	0.0131299	-0.00734536	0.801562	-0.00238032	0.635138	0.00244152
SLC6A9	0.153813	-0.00733981	0.0193186	-0.012824	0.0168477	-0.016345
GALK1	0.0607527	-0.00733656	0.276326	-0.00694346	0.579382	-0.00231912
NKX6-3	0.0173039	-0.00733539	0.426879	-0.002347	0.379282	-0.00793278
TMEM204	0.000855269	-0.00733405	0.0119965	-0.012987	0.274429	-0.000243417
OSGIN1	6.94332e-05	-0.00733297	9.06054e-05	-0.00673465	5.77598e-05	-0.0054657
LGALS4	0.00532851	-0.00732852	0.709918	-0.003767	0.137386	-0.00299685
CHD6	0.000304214	-0.00732819	0.013088	-0.0114302	0.651089	-0.00343169
KIF27	1.73426e-05	-0.00732815	0.227555	-0.00654587	0.380525	-0.00501247
STYX	0.0116677	-0.00732702	0.628264	-0.00777975	0.08551	-0.00797439
URGCP-MRPS24	0.0156115	-0.00732053	8.49415e-06	-0.0196576	0.0123668	-0.0169986
TAMM41	0.014902	-0.00731971	3.30652e-12	-0.0366152	1.50507e-09	-0.0355373
LRP5	0.010361	-0.00731882	4.42856e-05	-0.0199266	0.0148171	-0.0120004
CCDC32	0.00484788	-0.00731223	0.356131	-0.00717332	0.0679524	-0.0119457
DCST2	0.104316	-0.00730806	0.0277988	-0.0122013	0.0426015	-0.00849553
FAM218A	0.445641	-0.00730804	0.184172	-0.0107127	0.718132	0.00426781
FH	0.000923302	-0.00730627	0.0107609	-0.0125939	0.422793	0.00979651
GNG2	0.192535	-0.00730619	0.546243	-0.0110285	0.219363	-0.00647921
MCF2L2	0.0611771	-0.00730522	0.00352054	-0.0176671	0.256253	-0.00768191
OR4K15	0.000382301	-0.00730291	0.0798874	-0.00892774	0.284955	-0.00443191
[truncated: 18,781 more rows]
