# Supplementary material for: Single-cell image-based genetic screens systematically identify regulators of Ebola virus subcellular infection dynamics
Source: bioRxiv. 2024 Apr 7:2024.04.06.588168. Preprint. [Version 1] doi: 10.1101/2024.04.06.588168 (PMC11014611; doi:10.1101/2024.04.06.588168)
Supplement: Supplement 2 [file media-2.zip]

Archive with 2 entries (2 files):
- TableS2.csv
- __MACOSX/._TableS2.csv
