# Supplementary material for: Single-cell image-based genetic screens systematically identify regulators of Ebola virus subcellular infection dynamics
Source: bioRxiv. 2024 Apr 7:2024.04.06.588168. Preprint. [Version 1] doi: 10.1101/2024.04.06.588168 (PMC11014611; doi:10.1101/2024.04.06.588168)
Supplement: Supplement 3 [file media-3.xlsx]

## Sheet: TableS2
	VP35 RNA FISH Median Cell Prediction			Jun Median Nuclear Prediction
Gene Symbol	FDR-adjusted p-value	Mean coefficient of determination (r2 score)	Mean residuals	FDR-adjusted p-value	Mean coefficient of determination (r2 score)	Mean residuals
PABPC1	9.05395e-06	-0.181281	-0.485922	0.772957	0.47737	0.0764764
AK6	2.30871e-08	-0.118822	-0.407358	0.0426663	0.373651	0.0349656
PGS1	0.000150037	-0.0338083	-0.374587	0.536882	0.425619	-0.111131
SKA2	0.00481174	0.138168	-0.0434699	0.451059	0.413089	0.115363
PDCD2	4.10293e-05	0.156513	-0.330883	0.132539	0.387841	0.0326813
TRMT61A	3.49759e-07	0.190782	-0.266948	7.77184e-07	0.30604	-0.246531
RPL9	0.0837816	0.193614	-0.105206	0.2679	0.642455	0.0210754
RPS6	0.0396522	0.198298	-0.323827	0.968403	0.515657	0.0390655
TIMM13	1.19083e-05	0.199428	-0.240341	0.467475	0.437002	-0.0658903
HSPA5	0.0245981	0.209473	-0.136617	0.403644	0.387219	-0.00820049
ELP3	2.02169e-06	0.215275	-0.336435	0.647607	0.492808	-0.185131
PTPMT1	2.65892e-05	0.244506	-0.321349	0.00806302	0.37411	-0.109201
CSNK1A1	0.0195002	0.248991	-0.151422	0.00176985	0.287034	0.163917
MFN2	0.0047893	0.253999	-0.218233	0.513865	0.446859	-0.102425
EIF4A1	5.40243e-06	0.262488	-0.156856	0.0269218	0.380426	-0.173932
OPA1	6.78867e-07	0.263492	-0.274786	0.858404	0.46937	-0.16263
NEDD1	0.0310319	0.265659	-0.0657967	0.807807	0.46491	-0.0477229
RPL31	0.105419	0.267461	-0.0774435	0.376633	0.385265	0.0741177
SNORC	0.0269757	0.273148	-0.047453	0.632045	0.434997	0.0108175
ICE2	2.07295e-06	0.274188	-0.24022	0.959144	0.471422	0.0845326
HSF1	6.55834e-06	0.279216	-0.266502	0.000119293	0.348704	0.0525668
TIMM23	0.01786	0.280905	-0.204106	0.283884	0.382845	-0.0236379
MOCS3	4.59561e-05	0.286088	-0.28149	0.914714	0.496078	-0.0464537
EIF3A	0.016903	0.290572	-0.145872	0.856939	0.502731	0.148007
ELP5	0.000190281	0.296481	-0.317211	0.704009	0.500408	-0.129361
DTYMK	0.0927611	0.297903	-0.0422965	0.587198	0.417187	-0.0898696
ASNS	1.67478e-05	0.29804	-0.229567	0.941344	0.464774	-0.145482
TRMT6	2.58483e-09	0.303263	-0.275699	0.0495123	0.416487	-0.200526
TELO2	0.117299	0.309274	-0.245865	0.00246921	0.308279	0.0405808
ATF1	0.00665939	0.310288	-0.0392764	0.7003	0.421704	-0.010139
SLC38A2	0.000518682	0.310291	-0.18222	0.383179	0.473245	-0.05215
GPI	7.65073e-06	0.31238	-0.24846	0.611151	0.474063	-0.111457
CHERP	0.0284486	0.313013	-0.0853036	0.84896	0.456477	-0.0373273
CRLS1	0.000171363	0.31449	-0.247922	0.752866	0.504605	-0.110554
NELFB	0.103439	0.316864	-0.0546869	0.682721	0.459344	-0.00909202
MARS	0.301668	0.31944	-0.034984	0.662147	0.428515	0.039887
GNPNAT1	9.91627e-06	0.320194	-0.256864	0.319068	0.519858	-0.0646495
FARSA	0.144373	0.320593	-0.117002	0.905841	0.488104	-0.0744202
SMU1	0.0119919	0.321678	-0.0057932	0.0890521	0.419036	-0.0537674
WDR43	0.312291	0.323766	-0.116518	0.995753	0.506606	-0.0322025
GFPT1	0.0121015	0.324488	-0.221502	0.913205	0.502744	-0.119876
RUVBL2	0.217124	0.324781	0.0706174	0.675577	0.442225	0.0450831
RPS10	0.314847	0.32488	-0.232545	0.116831	0.264387	0.131396
COP1	0.000303442	0.325429	0.00314422	2.86161e-05	0.322926	0.140592
RPAP3	0.135784	0.327661	-0.053876	0.863606	0.438429	-0.0473704
PSMA4	0.519452	0.332795	-0.0746683	0.310297	0.407171	-0.0502579
PNO1	0.340304	0.334388	-0.172989	0.876019	0.475184	0.0965265
YME1L1	0.00567071	0.334567	-0.21342	0.00531633	0.352192	-0.0839523
SKA1	0.0945453	0.335024	-0.0414165	0.327041	0.404601	-0.031826
PYROXD1	0.00595379	0.336764	-0.205832	0.702574	0.52764	-0.150649
C18orf21	0.0989949	0.337324	-0.173478	0.838138	0.477043	0.0487072
LSM6	0.252487	0.337707	-0.0612974	0.418389	0.394544	0.0517192
RANGAP1	0.186444	0.337824	-0.143003	0.439968	0.41143	-0.0307446
LSM2	0.252889	0.337893	-0.151659	0.609381	0.576765	-0.0638953
FNTB	0.00554092	0.338347	-0.263132	0.416956	0.440138	-0.0963515
CENPM	0.447225	0.338431	-0.0136335	0.178772	0.351596	-0.00217256
RPS24	0.201225	0.339301	-0.179198	0.686177	0.433552	0.0184932
GOLGA6L3	0.0378159	0.341296	-0.0391918	0.259981	0.495344	0.0318251
FAU	0.285225	0.341376	-0.114698	0.0184924	0.245312	0.0900373
SPRR1A	0.0243539	0.342665	-0.037502	0.733501	0.449434	-0.0236206
PGM3	1.01591e-06	0.34327	-0.219867	0.345665	0.437708	-0.0838667
FAM207A	0.130529	0.34484	-0.20321	0.54665	0.477151	0.0484267
DNAJA1	0.00376845	0.345933	-0.0920852	0.121065	0.421345	-0.0400986
WDR36	0.409786	0.345977	-0.155077	0.0665656	0.33586	-0.02566
RGPD4	0.285359	0.347258	-0.0705742	0.730954	0.461018	-0.0151243
MED12	0.00231663	0.347703	-0.167241	0.00850681	0.349728	-0.100714
RGPD2	0.241427	0.347961	0.0290213	0.471475	0.388074	0.00794447
ANAPC10	0.450322	0.348979	0.0058016	0.181285	0.308825	0.0826338
C8orf59	7.64352e-06	0.349586	-0.241823	0.975536	0.494466	-0.0239331
EIF3B	0.399666	0.353083	-0.0335943	0.386968	0.367067	0.0632073
BRD4	0.0718929	0.353882	-0.084207	0.0267199	0.375521	0.0444891
RPL13A	0.364049	0.354405	-0.036667	0.53205	0.389548	0.0285216
PPP1R8	0.195603	0.355039	-0.0835902	0.261484	0.375759	-0.0403937
ASCC2	1.16384e-06	0.355977	-0.199747	0.535439	0.477101	-0.0548572
TAMM41	0.00230396	0.35749	-0.202238	0.861904	0.458457	-0.106848
DNLZ	0.00327754	0.358654	-0.217997	0.888322	0.4817	-0.0931807
RPS3	0.0132209	0.360491	-0.201287	0.230518	0.427679	0.052218
PSMA7	0.422736	0.360813	-0.0780237	0.200769	0.309263	0.00774338
RPP14	0.114519	0.361531	-0.189911	0.00509221	0.306178	0.0567676
UTP20	0.0769871	0.361811	-0.150647	0.945615	0.527705	0.00255982
PPIAL4G	0.198546	0.362274	-0.0656567	0.349184	0.404957	-0.0482159
RPS25	0.170487	0.362525	-0.0903027	0.26711	0.517932	-0.07589
FABP5	0.252158	0.363636	-0.0843591	0.624047	0.42331	0.00139317
GADD45B	0.159287	0.363663	-0.0657	0.892984	0.460437	-0.0199991
FOXD4L5	0.392477	0.364559	0.00527356	0.567888	0.498963	-0.132654
RPL37A	0.343928	0.364796	0.00630308	0.722255	0.450522	-0.0620054
NDC80	0.249281	0.364844	0.0173082	0.304248	0.388692	0.0989643
N6AMT1	0.0918153	0.365768	-0.061668	0.000326101	0.299782	-0.0858072
POLE	0.440551	0.366123	-0.162843	0.418332	0.616109	-0.0485691
NOP9	0.0035423	0.366457	-0.210187	0.163139	0.422101	0.0527287
PGK1	0.443732	0.367374	-0.126788	0.115155	0.263511	-0.0597148
GOLGA6L7	0.268303	0.367466	-0.0672727	0.893107	0.468072	0.0943988
NAA10	0.223307	0.367815	-0.0215209	0.773199	0.448166	-0.00165847
POLR3A	0.545189	0.3686	0.0705085	0.994816	0.533976	-0.019657
RRP7A	0.057394	0.369624	-0.188765	0.135974	0.37986	-0.0105258
SKIV2L2	0.16545	0.37034	-0.0194279	0.743461	0.504981	-0.0827823
PMPCA	0.484834	0.370425	-0.0775812	0.687919	0.430229	-0.0673528
FCGRT	0.370298	0.371219	-0.0761697	0.80149	0.45751	0.0343842
ALKBH6	0.0448185	0.371422	-0.115565	0.981112	0.488491	0.0451911
CAB39	0.0114753	0.371484	-0.120512	0.155834	0.442297	0.0549259
LOC645202	0.370421	0.372312	0.0485473	0.911121	0.486944	0.202186
U2AF1	0.143714	0.373148	-0.0838159	0.75332	0.456982	0.0278743
UBC	0.0351954	0.374302	-0.105576	0.296642	0.432958	0.0407133
PARN	0.000517017	0.374741	-0.211286	0.536668	0.450764	0.0641961
CCDC51	0.00408578	0.376582	-0.11254	0.144894	0.432569	-0.109478
TRMT112	0.503496	0.377297	-0.208215	0.699353	0.428213	-0.00315444
ANAPC5	0.32015	0.377641	-0.118416	0.165404	0.34747	-0.0206116
NDUFS8	0.0421396	0.377699	-0.123842	0.955496	0.468606	-0.0399993
NUP88	0.148725	0.377851	-0.0987995	0.332495	0.408407	-0.0920636
HSPA9	0.326061	0.379508	-0.0316417	0.272316	0.377478	-0.223909
DDX11	0.225581	0.380651	0.00257708	0.0115073	0.351648	-0.0431522
EIF3G	0.263146	0.381163	-0.136993	0.404888	0.402633	0.0882269
RANBP1	0.282784	0.381173	-0.0998789	0.693472	0.513385	-0.0497342
ABCE1	0.492206	0.381244	0.0698711	0.578592	0.594903	-0.0192275
HAUS3	0.758572	0.381563	0.0236819	0.809588	0.5297	-0.0825365
TBC1D3D	0.405504	0.381599	-0.134375	0.348876	0.614001	0.0132367
LOC107984648	0.0550967	0.38204	-0.0304577	0.742374	0.451934	0.00169231
LSM5	0.407415	0.382089	-0.0620399	0.787545	0.462353	0.0757607
LSM3	0.179787	0.382252	0.116884	0.791275	0.476687	-0.109245
C2orf73	0.0313892	0.382816	-0.0343838	0.925313	0.477044	-0.033771
RPS3A	0.678371	0.38312	-0.190274	0.524817	0.383866	0.071354
CTU1	0.0262089	0.383638	-0.200082	0.933067	0.525269	-0.0450994
RPS17	0.454398	0.38448	-0.212088	0.0605973	0.456879	0.0157848
HK2	0.107913	0.385068	-0.139834	0.983484	0.507052	-0.123313
GMNN	0.0166828	0.386038	-0.0606613	0.308022	0.396432	0.0166674
ALG13	0.20981	0.386322	-0.188601	0.705472	0.560122	-0.0289448
RIOK2	0.636083	0.386859	-0.0776884	0.753257	0.41334	0.0466554
SAP18	0.659019	0.386953	-0.0113727	0.648274	0.41299	0.231927
PHYHD1	0.309242	0.387078	-0.0271356	0.439764	0.434745	-0.0371544
BRPF1	0.00801465	0.387162	-0.0919075	0.7433	0.490227	-0.0932447
NOL6	0.487655	0.38719	-0.234372	0.113242	0.306591	0.145451
UBB	0.240401	0.388125	-0.10909	0.131784	0.403997	-0.03321
PRPF39	0.0238239	0.388149	-0.0930026	0.725135	0.448343	-0.126188
HIST1H4K	0.464488	0.388238	-0.00414201	0.563683	0.443925	0.0116252
KCMF1	0.0369325	0.388435	-0.167156	0.034782	0.405357	-0.132744
EIF3K	0.00183672	0.388447	-0.130146	9.99776e-07	0.329138	0.307883
ANKRD20A2	0.25556	0.38848	-0.0625556	0.0549941	0.40904	0.0326867
ATF4	0.0305593	0.388636	-0.154921	0.551856	0.46717	-0.0799669
RFC5	0.544962	0.389226	0.0127563	0.338138	0.38243	-0.0810713
DHX37	0.734003	0.389448	-0.117353	0.741959	0.499961	-0.0308463
UBR4	0.0805227	0.389476	-0.114585	0.489641	0.453108	-0.132849
OCLM	0.0380651	0.389991	-0.037798	0.630148	0.434893	0.031674
RPA1	0.400844	0.390831	0.0280741	0.602063	0.393849	-0.0262512
PLEKHJ1	0.0003765	0.391564	-0.0566058	0.258777	0.425198	0.00874003
EPC2	0.0378249	0.39165	0.0286684	0.461121	0.430959	-0.0633416
KANK2	0.0126784	0.391833	-0.0759793	0.90259	0.48252	-0.0102572
EIF4G1	0.0268471	0.392004	-0.195013	0.105611	0.426059	-0.175424
BTAF1	0.0694074	0.392477	-0.118292	0.146076	0.420429	0.0435569
LRP1	0.42782	0.393161	-0.0353065	0.384559	0.419934	-0.0101742
GLMN	0.0163839	0.393361	-0.0262552	0.633651	0.450493	0.00934607
LELP1	0.0698183	0.393441	-0.0396834	0.470796	0.424297	-0.0821231
PRIM1	0.401263	0.393476	0.0443746	0.839222	0.514887	0.00989017
PCNX2	0.114428	0.393715	-0.0430203	0.93782	0.499931	0.0499315
SERPINB2	0.00096429	0.393899	-0.0578651	0.50008	0.464645	0.0240667
ZNF396	0.121236	0.394476	-0.0362922	0.995526	0.483695	-0.103666
SF3B2	0.461388	0.395229	-0.108223	0.918609	0.526635	-0.0618264
DNAJC9	0.476482	0.396861	-0.0801754	0.549199	0.424334	-0.0279174
NUP43	0.074102	0.397405	-0.0541037	0.467841	0.433672	-0.0346927
KRR1	0.0907479	0.397618	-0.0374714	0.139329	0.410605	-0.0115875
SRPK1	0.00425273	0.397733	0.280591	0.857426	0.467541	0.167106
LSM10	0.44156	0.398518	-0.04362	0.199051	0.37082	-0.103538
ANGPTL8	0.185587	0.39896	-0.0558691	0.795226	0.480605	-0.00553928
SPACA9	0.0752676	0.399352	-0.0563813	0.84889	0.477489	0.0293026
GGT1	0.586797	0.399404	-0.0749613	0.629417	0.427586	0.0390374
IKBKAP	0.0622597	0.399586	-0.216524	0.139715	0.56995	-0.133369
CCDC166	0.523833	0.400071	-0.0406751	0.877032	0.461081	0.0475082
COASY	0.132741	0.400872	0.00429665	0.396741	0.441978	-0.0486651
HECTD1	0.00176903	0.401132	-0.175635	0.194979	0.436028	-0.133471
CLTC	0.85089	0.401181	-0.0620197	0.0654755	0.321813	-0.127769
DPH3P1	0.0453617	0.401252	-0.151189	0.748073	0.473082	-0.012772
OIT3	0.156088	0.401271	-0.0839258	0.983237	0.479863	-0.0410813
VARS	0.571261	0.401526	-0.000444821	0.795523	0.555148	-0.0529401
VPS28	0.360437	0.401686	-0.0517282	0.988426	0.505748	-0.040939
UBE2N	0.516413	0.401797	-0.0980871	0.23173	0.411422	-0.212762
C19orf60	0.448171	0.402375	-0.0514971	0.571648	0.471081	0.0124148
KTI12	0.0300241	0.402667	-0.243726	0.605999	0.546174	-0.146934
ZFYVE27	0.0858869	0.402761	-0.0778433	0.041382	0.363469	0.034983
ADCY8	0.111422	0.402937	-0.068035	0.890509	0.489427	-0.0194071
EIF2B2	0.488642	0.403062	-0.0646463	0.271098	0.401264	0.00880371
LTC4S	0.177263	0.403537	0.0235638	0.692121	0.416343	0.011313
CFLAR	0.675285	0.404489	0.0138166	0.352868	0.39425	0.0216648
STRAP	0.000432248	0.404652	0.324027	1.23694e-09	0.124792	-0.337466
NACA	0.401232	0.405006	-0.0442156	0.892011	0.496245	0.0362964
CDC42	0.109771	0.40535	-0.0907026	0.0219503	0.34141	-0.0634844
RAB6C	0.3324	0.405427	-0.0297264	0.786622	0.466395	-0.033574
HN1L	0.159798	0.405514	-0.0595993	0.663919	0.469673	0.00998337
FCF1	0.19165	0.405656	-0.149641	0.536519	0.389433	0.072346
FKBP3	0.0598995	0.405698	-0.0658641	0.767701	0.470579	-0.0527575
C12orf45	0.697268	0.405712	-0.115016	0.759502	0.480673	0.0505046
LTV1	0.136509	0.405791	-0.0354873	0.0351457	0.360292	0.0382681
PRR23B	0.0121067	0.405853	-0.0309451	0.00813754	0.399189	-0.0675035
ARGLU1	0.081893	0.406128	-0.0486695	0.324338	0.434084	0.0280476
STAT3	0.191077	0.406213	-0.0836992	0.00981869	0.386362	0.21383
OR10AD1	0.0834139	0.406542	-0.011082	0.408651	0.47727	0.015102
TDO2	0.298547	0.406829	-0.0501064	0.508731	0.41912	-0.0201858
GOLGA6L10	0.233675	0.407459	-0.0183576	0.906394	0.470356	0.0365452
ZMYM4	0.0263214	0.407773	-0.065651	0.149866	0.438651	-0.0840003
XRCC6	0.363479	0.407973	-0.12491	0.349259	0.390764	0.0487498
NPM1	0.140943	0.408207	-0.137228	0.682744	0.432669	0.0152458
C19orf70	0.118933	0.408277	-0.0704036	0.0312484	0.454691	0.00251261
LETM1	0.806878	0.408445	-0.0875861	0.97757	0.482459	0.0145042
SNRPF	0.519646	0.408452	0.00921203	0.588808	0.426417	0.0233449
TINF2	0.160157	0.408872	-0.0608168	0.962666	0.48187	-0.0195532
POMC	0.39553	0.409203	-0.0167255	0.969659	0.48189	-0.0431214
WDR3	0.492301	0.409389	-0.133383	0.906666	0.459884	-0.0164602
WDR46	0.247774	0.409655	-0.203406	0.996771	0.506519	0.0559216
GOLGA8G	0.605816	0.409656	-0.0854704	0.0954676	0.250577	0.406606
NSMCE3	0.457923	0.409839	-0.0607595	0.454625	0.413661	-0.123239
RTL9	0.359046	0.409872	0.0649365	0.515962	0.452079	-0.0491522
POLR2H	0.253277	0.410051	-0.0275439	0.989778	0.490135	0.046509
HDAC1	0.0128291	0.410937	-0.0366844	0.390411	0.449818	-0.00714434
DDX1	0.193298	0.411347	-0.196244	0.867526	0.52042	-0.132942
SUCO	0.173937	0.41136	-0.00927154	0.23586	0.439908	-0.109836
HAUS6	0.642046	0.411879	-0.0466605	0.651805	0.416985	0.0388828
DNM1L	0.22081	0.411916	-0.171546	0.895924	0.46669	0.0148644
TNS2	0.0100481	0.41219	-0.0839248	0.10671	0.467054	-0.0355836
GOLGA8S	0.28248	0.412307	-0.0336657	0.994998	0.491321	0.0564067
POLR2D	0.470627	0.412358	-0.0234225	0.733045	0.553713	-0.206339
NR2C2AP	0.0426308	0.412412	-0.186075	0.935748	0.494237	-0.122484
PIP5K1C	0.0118174	0.412589	-0.0305109	0.991603	0.493247	0.0125902
CALCOCO1	0.434554	0.412838	-0.0994607	0.936027	0.461987	-0.0649494
AAAS	0.962706	0.41302	-0.0408797	0.900633	0.447854	0.0431873
MED8	0.7374	0.413079	0.0263684	0.955664	0.45093	-0.00811222
MRPS33	0.149292	0.413103	-0.218381	0.41599	0.495932	-0.013151
SLC30A9	0.0882439	0.4132	-0.0947179	0.618218	0.476872	-0.077243
TEKT4	0.418364	0.413536	-0.028741	0.977891	0.476099	0.0268099
C16orf45	0.681373	0.413542	-0.0897465	0.457162	0.45242	0.0758178
LOC100996517	0.726635	0.413565	-0.0115675	0.837163	0.482673	0.0138234
RPAP1	0.471945	0.413777	0.018516	0.43562	0.385335	0.0133294
KCNG3	0.0493915	0.413897	0.00757506	0.945726	0.485786	0.0375401
MAGOHB	0.523714	0.414097	-0.0130225	0.397203	0.448219	-0.0411658
HDHD5	0.0162122	0.414121	-0.0728023	0.872299	0.496008	-0.0166426
LOC101060588	0.678634	0.414429	-0.0208737	0.237527	0.38897	0.0955946
C6orf25	0.0916767	0.41454	-0.0382231	0.530958	0.454319	0.0798945
ERH	0.559539	0.414544	0.0102193	0.0723657	0.318139	0.0965151
CTU2	0.376713	0.414724	-0.179887	0.75243	0.491603	-0.0576966
ZNF554	0.245241	0.414725	-0.0704119	0.911486	0.502589	0.0171899
AIFM1	0.0947791	0.414813	-0.219691	0.977965	0.523406	-0.132211
P2RY2	0.171227	0.414901	-0.0773953	0.782621	0.457459	0.0106582
RAB6B	0.0156713	0.415003	0.00544899	0.634779	0.454479	0.00834765
TAZ	0.0142244	0.4151	-0.118739	0.00040344	0.387566	-0.0740342
EIF2B3	0.0115978	0.415129	-0.0693116	0.818516	0.477006	-0.0125061
TNPO1	0.151563	0.415227	-0.169332	0.0239038	0.393002	0.151391
TARBP2	0.269765	0.415297	-0.0754414	0.016009	0.35647	-0.131166
LOC105379417	0.113372	0.415456	-0.0342476	0.969229	0.495267	0.0190181
CASP8AP2	0.283761	0.415583	-0.0102265	0.940894	0.4887	-0.0599265
ZSWIM7	0.0210301	0.415768	-0.049933	0.70382	0.470959	-0.0606097
C17orf113	0.33055	0.41579	-0.0630976	0.985333	0.483159	-0.0300203
VCPIP1	0.00654613	0.415924	-0.12189	0.627027	0.472364	0.00412518
YRDC	0.409438	0.416127	0.0065466	0.822385	0.501564	-0.0927956
EIF2S3	0.247626	0.416487	-0.179149	0.355358	0.448287	-0.0504781
RPS27A	0.585674	0.416565	-0.166381	0.0460289	0.298056	0.0978295
LOC112268232	0.357946	0.416643	-0.00572141	0.321601	0.415993	-0.10276
FAM58A	0.682925	0.416784	-0.0102662	0.38803	0.431324	-0.0598083
GRIFIN	0.179629	0.416785	-0.0998801	0.904667	0.462873	-0.0343599
CHURC1-FNTB	0.0897507	0.417249	-0.182119	0.845549	0.492255	-0.0477554
FAM168A	0.0616958	0.417266	-0.00123482	0.780448	0.49411	-0.00253921
OTUD7B	0.101047	0.417338	0.00238735	0.63981	0.429867	0.0192656
CLP1	0.689276	0.41751	-0.0402822	0.800275	0.461567	-0.0648817
AP3B2	0.0301113	0.41755	-0.0134121	0.304106	0.44505	-0.00935632
IMMT	0.0628686	0.417584	-0.158716	0.949405	0.489269	-0.0637662
GOLGA8N	0.189955	0.417975	-0.0915667	0.937398	0.476869	0.0922699
ZNF584	0.286957	0.418034	-0.057841	0.986886	0.501989	-0.033166
PRC1	0.564583	0.418401	-0.0351128	0.855516	0.557913	-0.00222846
ICAM5	0.740338	0.418587	-0.04323	0.767776	0.446634	-0.0263892
GNB1L	0.483423	0.418638	-0.145401	0.0027317	0.350616	0.0613977
DNAL4	0.0891722	0.418642	-0.0570998	0.527218	0.474492	0.0178106
ELP2	0.0116907	0.418754	-0.232497	0.541902	0.545765	-0.138991
LY6D	0.584012	0.418767	-0.0517037	0.644397	0.454845	-0.04316
DDX19A	0.604716	0.41877	-0.121402	0.889538	0.487682	-0.0321813
EIF3L	0.120405	0.418776	-0.170243	0.000237241	0.354609	0.27847
ACTR10	0.394176	0.419219	-0.0158795	0.648171	0.42903	0.0799602
TUT1	0.466929	0.419262	-0.0879334	0.443854	0.460337	-0.0552733
UTP14A	0.377922	0.419294	-0.0892531	0.552296	0.436502	0.0233606
SCARB1	0.287993	0.419477	-0.0678392	0.0841992	0.407152	0.0280837
ORC4	0.261643	0.419559	-0.00492095	0.752493	0.462855	-0.0326193
DCLRE1B	0.4366	0.41974	-0.0281763	0.891784	0.457531	-0.102968
GOLGA8F	0.517625	0.419892	-0.0696969	0.752913	0.48537	0.033056
WNT1	0.2325	0.420029	-0.0598772	0.261728	0.418315	0.00124743
POLE2	0.658908	0.420305	-0.0669909	0.838643	0.498629	-0.0773064
ASB13	0.505176	0.420325	-0.021288	0.744788	0.462633	0.0275789
SYCE2	0.456465	0.420407	-0.0671448	0.304919	0.434473	-0.000392476
NCL	0.840537	0.42052	0.00741004	0.431826	0.408143	0.0807495
MBD6	0.0366193	0.420543	-0.0922088	0.977478	0.493232	-0.0252965
LOC107985911	0.3429	0.420553	0.0824563	0.995183	0.478768	-0.106716
POP1	0.5021	0.420583	-0.0915195	0.665991	0.450014	0.00148068
PCP2	0.52559	0.420626	-0.083963	0.719658	0.449676	0.00331122
EIF3H	0.0718999	0.420858	-0.140771	0.0245818	0.434314	-0.117202
RPAP2	0.499202	0.420874	-0.0883541	0.566268	0.472546	-0.0773118
MCM10	0.374431	0.420889	-0.0285849	0.758217	0.521689	-0.113862
INTS6	0.371907	0.420898	-0.0752814	0.756527	0.472283	-0.0231964
RPL39	0.827742	0.420991	-0.0190581	0.464948	0.338422	-0.0599553
DDHD1	0.525831	0.421255	-0.0296314	0.977973	0.524653	0.0064395
AURKA	0.404867	0.421346	0.00555512	0.266705	0.462258	-0.0361903
COA4	0.373325	0.421666	-0.103829	0.852617	0.462642	-0.0277911
PELO	0.205823	0.421718	0.132949	0.85818	0.445803	0.148747
LOC112267939	0.652705	0.421752	-0.0916096	0.956088	0.508364	-0.0821926
CHD7	0.285571	0.421781	-0.059691	0.89534	0.481577	0.0120303
RTCB	0.0347141	0.421944	-0.206553	0.920909	0.533855	-0.0991728
ARNTL2	0.0754592	0.422009	-0.0483956	0.881924	0.494759	-0.0119985
ABT1	0.743464	0.42227	-0.121107	0.323122	0.380729	0.134413
CENPN	0.632141	0.422282	0.0146227	0.747729	0.462358	-0.0225886
RRP36	0.386224	0.422376	-0.0887639	0.99998	0.516837	0.00671904
PBX4	0.298436	0.422429	-0.030903	0.698814	0.43016	-0.0243473
RBX1	0.406397	0.422431	-0.0379725	0.863242	0.457608	0.0481475
PSMB1	0.586275	0.42249	-0.0367181	0.741446	0.557394	0.0365545
COX6A1	0.680536	0.42251	-0.0297261	0.947416	0.461609	-0.0311776
SLU7	0.281501	0.422673	-0.0305315	0.4054	0.466912	0.000620528
ALYREF	0.604175	0.422698	-0.118955	0.580614	0.439229	-0.0206126
MYL6	0.0634348	0.422846	-0.0329287	0.00315275	0.404005	0.0493023
LOC100652758	0.544744	0.422982	-0.0467409	0.572394	0.450004	0.00649212
C12orf65	0.210265	0.423191	-0.0910894	0.59339	0.454237	-0.00979528
TGIF2-C20ORF24	0.187539	0.423217	-0.0651677	0.34846	0.4355	-0.0903169
SFTPB	0.312545	0.423339	0.021801	0.800226	0.467519	-0.0126673
GGT2	0.344896	0.423627	-0.0418668	0.538968	0.418822	0.0202092
ATL3	0.0237694	0.423705	-0.0972049	0.955582	0.476237	-0.0361674
BUD23	0.586868	0.423726	-0.224031	0.821127	0.498016	0.00785183
C1D	0.536334	0.424117	-0.0992155	0.999296	0.490925	-0.0505101
UBR2	0.113134	0.424147	-0.0954059	0.50978	0.488474	0.0317759
FASTKD3	0.0163825	0.424172	-0.0447347	0.588379	0.503884	-0.0233596
IPO9	0.591065	0.424195	-0.101617	0.938711	0.476965	-0.0375583
SNX27	0.0419156	0.424222	0.022465	0.00243871	0.394972	0.0208666
CRYGS	0.277315	0.424259	-0.0145717	0.318974	0.403881	-0.0737109
SMYD1	0.156091	0.424494	-0.042348	0.8686	0.499664	-0.0575503
PAPOLA	0.000315054	0.424919	-0.123799	0.730336	0.480237	0.0295914
GLO1	0.218377	0.424985	-0.0191242	0.272315	0.42801	0.0583592
GOLGA8T	0.151215	0.425174	-0.0315597	0.436174	0.423358	0.0698588
MFAP1	0.671027	0.425199	0.0608128	0.544733	0.403262	0.089434
CEP192	0.208855	0.425251	-0.0708435	0.183484	0.416977	-0.0359562
LAMTOR3	0.022722	0.425278	0.0315856	0.190722	0.451253	-0.0458561
FXYD3	0.0574543	0.425489	-0.0482697	0.632605	0.452225	-0.00757734
CGB5	0.449037	0.425511	-0.0187995	0.14372	0.406852	0.00240963
POT1	0.0382427	0.425545	-0.0116421	0.413036	0.450442	-0.0155354
C22orf46	0.308008	0.425549	-0.0217833	0.559742	0.488301	-0.0675202
EIF5B	0.390838	0.425756	-0.0406108	0.0757332	0.397168	0.0850932
RNF169	0.0112063	0.425762	-0.0542193	0.646092	0.492412	-0.0128884
RNLS	0.922337	0.4259	-0.0393952	0.992304	0.504644	-0.0389751
OR4F16	0.876044	0.425922	-0.0225214	0.96968	0.479452	0.0037931
ADCY6	0.0562338	0.425933	-0.0308518	0.276388	0.44702	-0.0560122
GJA8	0.248117	0.426001	0.0644868	0.0564389	0.406432	-0.022516
LOC101060321	0.0143201	0.42609	-0.0721061	0.700416	0.417445	0.0440543
ELP6	0.329101	0.426147	-0.191066	0.768616	0.556235	-0.110643
NCAPD2	0.630215	0.426151	-0.042808	0.877899	0.463257	-0.0632038
BCAT2	0.426272	0.426166	-0.0184945	0.411368	0.464875	-0.0465999
C1orf189	0.100741	0.426177	0.0137757	0.725051	0.499713	-0.027821
DCDC2C	0.400396	0.426352	-0.0167291	0.969863	0.477904	-0.0237602
MAFA	0.591694	0.426563	-0.0504278	0.841495	0.45955	-0.00489637
RBMXL1	0.303017	0.426576	0.00514873	0.0687442	0.416873	-0.0800852
AES	0.225428	0.426707	-0.0716063	0.533771	0.460207	-0.00393314
EEF1AKMT3	0.548836	0.426741	-0.0216518	0.825881	0.540186	0.0458567
SMARCA4	0.419227	0.427127	-0.135639	0.144613	0.40304	0.00148989
ZBTB2	0.069923	0.427149	-0.0181064	0.0882368	0.422381	-0.0870435
CHAMP1	0.148538	0.427171	-0.0638487	0.129651	0.437564	0.0606254
EIF4B	0.0633392	0.427172	-0.035447	0.692673	0.458281	-0.0618022
MAU2	0.28737	0.427329	-0.102451	0.697172	0.455658	0.101557
CAP1	0.264987	0.42739	-0.110042	0.0335739	0.399875	-0.115518
ETV3L	0.762646	0.427394	-0.0292644	0.669804	0.469671	-0.0520758
BRCA1	0.430291	0.427403	-0.0848995	0.953124	0.480662	0.02016
RRP9	0.776173	0.427497	-0.124677	0.964541	0.521327	0.0343598
RASL12	0.107652	0.427539	-0.0432152	0.361637	0.432787	0.0818463
NDUFB5	0.452893	0.427583	-0.0681954	0.264109	0.514852	-0.120826
TMEM183A	0.429834	0.427596	-0.025994	0.39265	0.413997	-0.0154817
NXT1	0.673122	0.427636	-0.135779	0.96954	0.460414	0.0218107
FKBP11	0.168401	0.427685	-0.0413614	0.835303	0.480796	-0.0416282
PRPH	0.122805	0.427739	-0.0811872	0.853411	0.508044	-0.112423
COPS8	0.592536	0.42774	0.00199191	0.269507	0.397617	0.0720223
YJU2	0.613268	0.427918	-0.0353442	0.769848	0.553125	0.015269
OR6C74	0.215808	0.428	-0.0523811	0.816585	0.459681	-0.0071504
LOC101060389	0.682271	0.428116	0.091631	0.93793	0.490807	-0.00595191
CCNA1	0.589148	0.428128	-0.0434269	0.353774	0.47766	0.00438471
PNPLA3	0.0456006	0.428299	-0.0172186	0.517118	0.457181	0.0055028
HAUS5	0.0110293	0.428482	-0.00938676	0.263954	0.526952	-0.0277837
PLA2G15	0.264994	0.428567	-0.023741	0.923553	0.495019	0.0114142
B4GALNT1	0.224228	0.428572	-0.058098	0.89903	0.470104	-0.025521
MGEA5	0.0158792	0.428575	-0.0841596	0.000386536	0.398276	-0.0496935
C1orf131	0.306825	0.428587	-0.102603	0.276119	0.406138	-0.0158139
EIF2B5	0.486403	0.428627	-0.0252741	0.710424	0.493076	-0.0155286
GINS4	0.715629	0.428684	0.00418435	0.847449	0.449678	0.013283
RPP21	0.684891	0.428741	-0.153103	0.203288	0.310254	0.078431
MFSD5	0.593008	0.428791	-0.0841264	0.921939	0.517117	-0.0251063
NXNL1	0.302854	0.428828	-0.0313585	0.681208	0.431145	-0.0503679
KRT1	0.188545	0.428892	-0.0963582	0.345981	0.439247	-0.0444761
RGS9BP	0.165803	0.428919	-0.0496494	0.856396	0.49117	0.0131843
ABHD13	0.181068	0.428965	-0.0194401	0.258834	0.471772	0.0207259
AAMP	0.766333	0.429025	0.0441237	0.981873	0.506835	-0.0693461
KIF23	0.640232	0.42916	0.053659	0.826509	0.482548	0.0445302
PIGS	0.412566	0.429399	-0.0130593	0.719499	0.448372	0.0516267
LOC101929601	0.505922	0.429431	-0.144534	0.0218742	0.287669	0.0999309
APOE	0.19487	0.429433	-0.0272764	0.488165	0.449789	-0.0670496
RB1CC1	0.00161033	0.429495	-0.0808476	0.703897	0.477749	0.0530953
CGB8	0.616232	0.429548	0.0344907	0.0886363	0.399297	-0.0562761
ZNF277	0.000595993	0.429605	-0.119094	0.558205	0.491373	0.00256632
HAUS8	0.508124	0.429882	-0.0647397	0.83722	0.458645	0.0459505
SLC8A3	0.720044	0.429947	-0.0650332	0.880251	0.469428	0.00455186
CELSR2	0.379987	0.429969	-0.0515637	0.209899	0.431115	-0.160046
UHRF1BP1	0.884123	0.430048	-0.0404431	0.676486	0.477983	0.0278678
APOM	0.160346	0.430098	-0.0565758	0.411456	0.462952	0.0213117
CLNS1A	0.429074	0.43015	-0.0387828	0.63141	0.456825	0.115074
ACLY	0.541358	0.430184	-0.0376013	0.0601878	0.360149	-0.164247
CKMT1B	0.0815183	0.43019	-0.034869	0.0232684	0.410513	0.0810555
LARP4	0.266485	0.430279	-0.0974196	0.235394	0.44302	-0.0540128
LIN7A	0.00329032	0.430322	-0.0484084	0.0101453	0.4278	-0.0293387
NBPF14	0.744749	0.430337	-0.094984	0.675287	0.497095	0.0129296
LARP1	0.494422	0.430713	-0.120436	0.961448	0.522972	0.000258564
BNC1	0.179019	0.430743	-0.0433464	0.885604	0.463303	0.0467772
RAB5C	0.456689	0.430802	-0.0778194	0.821349	0.547482	0.00842068
UQCC2	0.161766	0.430807	-0.0483105	0.652364	0.448888	0.0115679
GOLGA6L6	0.933382	0.430947	-0.0079501	0.764737	0.397952	0.0438673
GRAMD1A	0.0851562	0.431006	-0.0290027	0.0866245	0.422432	-0.0257614
RMDN2	0.846991	0.431007	-0.0750566	0.720853	0.486332	0.00648363
HEATR1	0.644593	0.431037	-0.0142788	0.658605	0.428756	-0.013607
KCTD17	0.107441	0.431073	-0.0471308	0.178004	0.434136	-0.0441868
ZBTB11	0.760126	0.431107	0.0180307	0.888323	0.442214	0.0752196
TSC22D2	0.0840154	0.43129	-0.0478506	0.509706	0.461375	0.0226994
DDX58	0.108723	0.431381	-0.0397956	0.54674	0.466952	0.00969834
SLC9A6	0.410888	0.43159	-0.0229431	0.578338	0.543369	-0.0200584
GTF2A2	0.296015	0.431709	-0.0918277	0.544859	0.458044	-0.0398949
HOXC13	0.18669	0.431747	-0.052775	0.171288	0.460286	-0.0164055
ALPK1	0.210556	0.431762	-0.00916515	0.820372	0.490845	0.0224604
REG1B	0.367338	0.431775	0.0278346	0.946399	0.462077	-0.0287995
WNK1	0.313496	0.431833	-0.0604252	0.885526	0.480397	-0.0172214
STOML2	0.201976	0.431941	-0.106885	0.0140013	0.407133	-0.0528446
FAM32A	0.67636	0.432164	-0.0135632	0.796586	0.45666	0.00831316
RBMS2	0.313861	0.432169	-0.0228218	0.819606	0.449511	-0.0480879
LTBR	0.239123	0.432249	-0.0186438	0.946944	0.472138	-0.023582
FKBP4	0.159318	0.432405	-0.0655856	0.571969	0.521848	-0.0122008
GNB2L1	0.701079	0.432408	0.0233141	0.221459	0.316741	-0.166555
SUPT5H	0.582608	0.432413	-0.0417029	0.844919	0.497548	0.074751
KRTAP5-6	0.902674	0.432552	-0.0733198	0.884722	0.447155	0.00375283
TNF	0.148821	0.432602	-0.0765901	0.990806	0.498552	-0.00763593
MPHOSPH10	0.262328	0.432615	-0.196192	0.933941	0.441547	0.0397093
PTGS2	0.827271	0.432807	-0.044517	0.572115	0.436182	-0.00253345
TMEM229A	0.393164	0.432883	-0.0546519	0.547805	0.473833	-0.0482582
MED26	0.67303	0.432896	-0.0207393	0.882099	0.482113	-0.0433806
LOC100505478	0.0399899	0.432928	-0.0286339	0.189427	0.491379	-0.0422267
TBC1D3G	0.555705	0.433027	-0.0593223	0.874027	0.499938	-0.0685927
NELFCD	0.826822	0.433075	-0.0645014	0.261203	0.390639	-0.0756409
ZNF438	0.343949	0.433086	-0.0310248	0.938039	0.492472	-0.0374386
DSG4	0.207774	0.433105	-0.0193429	0.107731	0.446944	0.0290814
LCE5A	0.516823	0.433145	-0.0267131	0.418209	0.444598	-0.0913817
USP39	0.710772	0.433167	0.0171836	0.522872	0.47176	-0.0418865
AUTS2	0.018162	0.433171	-0.0283612	0.449137	0.458803	-0.0200442
ARID3A	0.227653	0.433188	-0.0345059	0.920308	0.477116	0.0296847
MAP3K10	0.176833	0.433376	-0.0300507	0.112168	0.428502	0.0281604
KRT23	0.471024	0.433502	-0.0350579	0.904721	0.506734	-0.0123019
GGPS1	0.665782	0.433519	-0.033769	0.158152	0.305806	0.0528717
KAT6B	0.568528	0.433568	-0.0775897	0.96909	0.519931	-0.0569502
PRIM2	0.257286	0.433668	-0.0260212	0.652459	0.462426	-0.0809621
MRPL4	0.31281	0.433686	-0.229682	0.894691	0.515717	-0.107247
SUV39H1	0.440248	0.433709	-0.106476	0.981472	0.491349	-0.0455884
EIF2S2	0.228327	0.433747	-0.0365636	0.119385	0.406816	0.0677792
PRMT3	0.311743	0.433796	-0.0613292	0.700323	0.469577	0.0428684
FAM186B	0.584531	0.433975	-0.0249104	0.844326	0.523497	-0.0554367
APOA4	0.22399	0.434115	-0.0646647	0.825652	0.528041	-0.00511374
TMCC2	0.28339	0.434162	0.0143153	0.562417	0.45596	-0.0422052
C19orf40	0.224076	0.434196	0.0507039	0.428543	0.45354	-0.093852
RPS15A	0.588828	0.434276	-0.156345	0.662702	0.447463	0.176253
POLR2K	0.614621	0.434303	-0.0413178	0.167304	0.39301	0.0433577
C1QTNF9B-AS1	0.85037	0.43433	-0.00771543	0.644335	0.495424	-0.0638711
LALBA	0.0320502	0.434366	-0.092676	0.993557	0.511582	-0.075855
POLL	0.22342	0.434402	-0.029723	0.302309	0.443217	0.00759946
LOC105372319	0.233181	0.434404	-0.0416745	0.0535945	0.418389	0.024276
GAR1	0.663515	0.434562	-0.0940483	0.939556	0.514567	-0.0136367
ATG14	0.208124	0.434574	-0.0653946	0.930759	0.504854	-0.0509219
GTF2B	0.589681	0.434589	-0.0467401	0.902978	0.508666	0.00261395
NFXL1	0.000826477	0.434874	-0.123184	0.983873	0.48587	0.000690845
LACC1	0.250651	0.435044	0.00358546	0.886734	0.46553	-0.0138795
DHX35	0.713266	0.435063	0.0139522	0.861709	0.461718	-0.00766668
MMS22L	0.168015	0.435226	-0.00521008	0.0362466	0.328406	0.0549704
NBPF26	0.939506	0.435249	0.0733237	0.988773	0.491359	-0.126634
KIAA1211L	0.657417	0.435293	-0.0251848	0.152794	0.401142	0.0202875
MAP2K2	0.312031	0.435399	-0.0239001	0.881573	0.436468	0.0502047
LOC102724971	0.687928	0.435411	-0.0689209	0.191634	0.43815	0.0765946
ID3	0.0882779	0.435448	-0.0306779	0.30841	0.446785	-0.0725833
CASC4	0.407585	0.435451	-0.0567813	0.752999	0.464913	0.00639426
SNRNP35	0.659249	0.435461	0.0311383	0.823699	0.429184	-0.049253
EEF2	0.988357	0.435485	-0.00441179	0.798373	0.544708	-0.0373144
MRPL15	0.11725	0.435487	-0.220709	0.960668	0.500241	-0.0392271
LOC101929692	0.983381	0.435672	0.000421773	0.978308	0.524035	-0.0393075
ZNF492	0.081869	0.435673	-0.0389144	0.359187	0.451472	0.0487428
CENPW	0.337282	0.435708	-0.0104017	0.874535	0.524508	-0.0076178
NUAK1	0.256587	0.435723	-0.0215913	0.980468	0.484635	0.00758204
NRG3	0.604188	0.435733	-0.0356295	0.616571	0.464705	-0.0153804
TUBA8	0.383929	0.435812	-0.00878847	0.297207	0.519232	-0.00467038
AAK1	0.253925	0.435823	0.0242001	0.0581869	0.407897	0.0148306
IRX2	0.599374	0.435904	0.00996116	0.854719	0.439517	0.0127224
DCAF4	0.120644	0.435984	-0.0639012	0.942031	0.493594	-0.00426453
NUP214	0.649039	0.436144	-0.10876	0.856105	0.456759	-0.133617
SPRR2A	0.39962	0.43646	0.00906915	0.488054	0.495289	-0.00109238
SPRR2D	0.415403	0.436535	-0.0163019	0.78992	0.463608	-0.0563877
SUMO1	0.32033	0.436562	-0.0353424	0.514196	0.44677	-0.0175925
PDPK1	0.245005	0.436575	-0.0485467	0.764082	0.487417	-0.0207197
MEGF6	0.0868742	0.436701	-0.0244656	0.843399	0.492353	-0.0455199
C4orf27	0.0729491	0.436721	-0.0606319	0.527284	0.467242	-0.00881287
LOC100132874	0.584145	0.436729	-0.0501663	0.987392	0.499953	-0.0979288
SCAND1	0.242953	0.436751	-0.0576462	0.622801	0.455173	0.00914533
HCRTR1	0.6197	0.436979	-0.0572981	0.677142	0.462382	-0.136776
TMEM262	0.319169	0.436985	-0.0745374	0.645546	0.45939	-0.00462113
ADAT2	0.218358	0.436991	-0.0877462	0.836106	0.478133	-0.0745046
CLEC7A	0.0989754	0.437012	-0.0260494	0.97339	0.482331	-0.00572422
OLFM4	0.886331	0.437029	0.00373681	0.0201829	0.376116	0.0311681
EBAG9	0.562642	0.43703	-0.0350237	0.656359	0.517364	-0.0340352
KIN	0.556275	0.437202	0.0243077	0.787727	0.471618	-0.027921
LOC101929805	0.868997	0.437254	0.144505	0.00753129	0.319056	-0.181063
MAX	0.0562631	0.437308	-0.0656889	0.0645468	0.378987	0.0483403
TMSB4X	0.143187	0.437312	-0.0322601	0.805385	0.485819	0.0120298
PRKCI	0.0144156	0.437325	-0.026539	0.178482	0.454168	-0.0671755
ALMS1	0.17295	0.437376	-0.00228585	0.395081	0.44859	-0.00266994
NUFIP1	0.115367	0.437485	-0.0902341	0.971469	0.493992	0.041133
ATG16L2	0.189488	0.437682	-0.0283385	0.762922	0.43115	0.0110316
CNN3	0.442755	0.437808	0.0265452	0.0131537	0.388889	-0.00234806
PTBP1	0.843189	0.437911	0.0364419	0.187531	0.413731	0.12367
C14orf119	0.00934685	0.437971	-0.0532933	0.825555	0.495752	-0.0516295
FAM240A	0.133331	0.43801	-0.0733292	0.117792	0.430454	-0.0283305
PSMC6	0.171552	0.438019	-0.114113	0.413736	0.446481	-0.0382041
HIST1H2BB	0.227334	0.438048	-0.0621765	0.178518	0.421212	0.115554
KLHDC8A	0.402786	0.438075	0.00545831	0.589779	0.460068	-0.0651934
IFITM2	0.263643	0.438199	-0.0421005	0.835363	0.443858	0.0157384
GGA1	0.340796	0.438278	-0.0644772	0.64922	0.459091	-0.00370134
ORC5	0.523946	0.438284	0.0497664	0.923369	0.460397	-0.0634081
NUP50	0.676748	0.43836	-0.0315958	0.0134135	0.350047	0.158844
CDC20	0.867101	0.43842	-0.05934	0.119618	0.399274	-0.0186656
PHTF2	0.194257	0.438478	-0.0643564	0.672004	0.482012	0.0360133
SMARCD1	0.569661	0.438523	0.000373113	0.750337	0.459597	0.0876105
FRA10AC1	0.2389	0.438535	-0.0891888	0.916108	0.460992	0.0700666
XPO5	0.309497	0.438561	-0.0663248	0.493746	0.434719	0.0119657
EXOSC9	0.883789	0.438633	-0.0648019	0.372905	0.388766	-0.0636816
CATSPER4	0.180712	0.438634	0.0147283	0.888054	0.433697	-0.0363023
ETV6	0.37756	0.438671	-0.0413947	0.498908	0.452081	-0.00998754
OXA1L	0.0175859	0.438672	-0.131719	0.991903	0.500409	-0.0677803
PHF21B	0.00105836	0.438791	-0.0474254	0.123469	0.479294	-0.0347131
HLA-DOA	0.592423	0.438809	-0.0296018	0.671422	0.473073	0.0054598
ACACA	0.24779	0.438845	-0.0593274	0.423279	0.446765	-0.0399186
CDK2	0.213974	0.438915	-0.0215011	0.530239	0.479729	-0.0317484
TTC31	0.298181	0.439092	-0.0480969	0.331494	0.440734	-0.0389397
SYNGAP1	0.163557	0.439128	-0.0141854	0.777606	0.490575	-0.0174084
AFG1L	0.259709	0.439139	-0.0322247	0.573966	0.444938	-0.0244101
TAS2R39	0.369779	0.439201	-0.00119077	0.450069	0.492231	0.00532803
CD27	0.791291	0.43921	-0.024283	0.823193	0.5118	-0.0329441
ZNF444	0.372833	0.439234	0.0561274	0.601545	0.455594	-0.0740597
BMP6	0.501368	0.439268	-0.0140171	0.973671	0.478961	0.0199652
ANHX	0.293371	0.439363	-0.0442174	0.0402382	0.456327	0.0283899
KIF2C	0.41461	0.439401	-0.0228552	0.425349	0.442777	-0.0982035
TMEM179	0.031279	0.43941	-0.0518853	0.478453	0.445144	-0.0464758
LOC283710	0.497635	0.439413	-0.0394182	0.813064	0.475871	0.04533
CLEC4E	0.125298	0.439418	-0.0441393	0.86172	0.460301	-0.0250376
LINC01835	0.220352	0.439446	-0.0284478	0.832342	0.523633	0.0400934
HIST2H2AC	0.563999	0.439498	-0.0195846	0.79545	0.451241	-0.032996
TAF7	0.655303	0.439512	-0.0371056	0.87259	0.45053	0.066774
PARP3	0.842541	0.439516	-0.0498937	0.993398	0.515549	-0.0337002
THOC7	0.662109	0.439662	-0.112436	0.650785	0.42657	-0.00381897
CTNNBL1	0.408959	0.439671	-0.0305079	0.980331	0.497972	-0.107612
PPFIA4	0.0905754	0.439676	0.00542006	0.926647	0.4853	-0.0102796
GOLGA8R	0.58691	0.439676	-0.035741	0.774759	0.461172	0.136901
FKBPL	0.0757944	0.439683	-0.0994699	0.00712749	0.398832	0.0547208
ARHGAP29	0.0203174	0.439806	0.00714463	0.0217184	0.427011	-0.0938058
GHDC	0.52813	0.439934	-0.0166126	0.336729	0.41379	-0.123753
RBM19	0.397839	0.440028	-0.0635092	0.338194	0.432696	-0.0659339
PVRL4	0.265757	0.440047	-0.0631339	0.80834	0.486489	0.00598213
RAD9A	0.241165	0.440051	-0.0799918	0.0604332	0.395445	0.0557867
SLAMF8	0.771451	0.440059	-0.0167503	0.997335	0.499224	-0.0269233
YEATS2	0.603756	0.440103	0.0679802	0.385892	0.465404	0.0325712
NBN	0.73012	0.440115	-0.0361124	0.774224	0.467905	-0.0123035
HIST1H3E	0.415787	0.440261	-0.0192041	0.56541	0.450397	0.0278473
F2R	0.0624463	0.440355	-0.0102281	0.804065	0.478922	0.0446991
PTPRG	0.0324455	0.440382	0.00198542	0.492026	0.469072	0.00319737
C14orf166	0.178978	0.440405	-0.135056	0.71196	0.524851	-0.0337803
KLHL11	0.667506	0.44044	-0.0433884	0.936663	0.47385	-0.0820222
SRP19	0.210852	0.440504	-0.00178276	0.573736	0.46342	-0.061733
ESF1	0.294664	0.440552	-0.182706	0.705048	0.465472	0.0448234
BHLHA15	0.725335	0.440559	0.0717479	0.964126	0.508824	-0.0369657
NR2F6	0.33305	0.440646	-0.0711072	0.288235	0.443433	-0.0431701
UBE2L3	0.334376	0.440658	-0.11524	7.48102e-05	0.335642	0.108795
VDR	0.106269	0.440716	-0.0212162	0.711623	0.460269	-0.0192928
HSPD1	0.808718	0.440761	-0.105046	0.834324	0.497644	0.0147236
OR4M1	0.245358	0.440797	-0.0669447	0.286964	0.46574	-0.0242283
PDK4	0.139157	0.440871	-0.0340616	0.931132	0.49956	-0.00721954
DONSON	0.91777	0.440872	0.049867	0.491034	0.561446	-0.00711672
SYT11	0.905805	0.440878	0.00906212	0.948167	0.474719	-0.0399864
SP8	0.184296	0.440886	-0.0966504	0.956726	0.516628	-0.0400491
HOXD4	0.0181902	0.440891	-0.0309153	0.902179	0.497058	-0.00344136
HIP1R	0.111981	0.440909	-0.0280595	0.904355	0.499928	-0.0382468
PFDN6	0.676968	0.440963	-0.0224966	0.819372	0.463104	-0.0231389
AVPR1B	0.664368	0.440973	0.0106177	0.683135	0.444528	-0.0382958
CAPN8	0.357859	0.440998	-0.00184095	0.678547	0.497672	0.00487029
RRP12	0.502255	0.441005	-0.174008	0.233673	0.364023	0.0352676
MRE11	0.344312	0.441012	0.0145931	0.535264	0.464414	-0.0176193
TARDBP	0.485543	0.441035	-0.0547738	0.219142	0.417268	0.154338
DKK1	0.384586	0.441045	-0.0566436	0.826187	0.503752	0.0290047
FAM49B	0.667395	0.441046	-0.0622642	0.486766	0.458371	0.0526144
EIF2S1	0.817801	0.441298	0.0293423	0.80266	0.435922	-0.0327667
NKD2	0.251452	0.441372	0.00427252	0.101368	0.394497	0.0306106
PPP1R10	0.846002	0.441414	0.0136765	0.944251	0.493605	0.0921394
SAMHD1	0.283644	0.44142	0.0089631	0.964841	0.487649	-0.0241199
TRRAP	0.883112	0.441437	-0.0771588	0.0187441	0.261601	-0.204455
MAPK1IP1L	0.155167	0.441441	-0.090899	0.952652	0.522364	-0.0351976
FAM65C	0.434679	0.441447	0.0485444	0.860522	0.527604	-0.0374466
PDCD7	0.864559	0.441462	0.0106179	0.963608	0.471012	0.015423
HCST	0.432318	0.441509	-0.0630947	0.895564	0.485659	-0.0560586
PSCA	0.310306	0.441545	-0.0558176	0.578898	0.456216	-0.0125747
PSG1	0.328252	0.441587	-0.0124348	0.838186	0.467876	-0.0213425
THAP1	0.172268	0.441599	-0.0988273	0.0819082	0.42473	0.127051
CASP6	0.00636676	0.441685	-0.0280646	0.0433125	0.465294	-0.0647102
KLF16	0.443812	0.441746	-0.0750185	0.00125936	0.378226	0.217903
UBE2D3	0.113944	0.441763	0.132996	0.916656	0.475297	0.0175246
RHPN2	0.720899	0.441782	-0.109068	0.55502	0.435389	0.0469157
LOC112268000	0.649998	0.441783	-0.0870739	0.0785199	0.454063	-0.0625508
HOXB3	0.583864	0.441806	-0.020292	0.840727	0.514344	-0.0221179
LOC112268013	0.30986	0.441959	0.000241346	0.929726	0.481378	-0.035468
YBX1	0.76646	0.442072	-0.132233	0.842939	0.441807	-0.198754
C1QL4	0.729826	0.442081	-0.0091317	0.345356	0.405507	-0.0988609
LMNA	0.552139	0.442086	0.041682	0.975145	0.473328	0.052116
ACSL3	0.100055	0.4422	-0.0241676	0.816767	0.473941	-0.0594101
FAM189B	0.353149	0.442242	-0.0125374	0.41064	0.466178	-0.0589301
RPS23	0.685673	0.442258	-0.194078	0.955704	0.496839	-0.0367075
SSBP4	0.492235	0.442279	-0.0346448	0.684311	0.455334	-0.0216697
C11orf87	0.136429	0.442352	-0.0735899	0.975661	0.489557	-0.0240709
HLA-DQA2	0.0245675	0.442357	-0.00982306	0.986499	0.50063	-0.0332608
LCE1B	0.720445	0.442372	-0.0468549	0.989174	0.513808	-0.0201182
GDF1	0.0765045	0.442373	-0.0966436	0.439209	0.447122	0.0837685
EPS15L1	0.684946	0.442375	-0.0826899	0.330671	0.420669	0.0454963
PRR30	0.431918	0.44246	0.0155712	0.861874	0.465157	-0.0410765
CSDE1	0.0833551	0.442476	0.212718	2.50909e-06	0.365756	-0.200769
PRKCZ	0.619976	0.44251	-0.0111941	0.369349	0.442074	-0.0289218
TEX52	0.749359	0.442531	-0.0473814	0.736509	0.456973	-0.0691704
PFN3	0.0569747	0.442538	-0.0259483	0.875917	0.490745	-0.020876
WDR76	0.667723	0.442614	-0.0581212	0.152171	0.415432	0.0429594
TAPBPL	0.337354	0.442689	0.00745761	0.133038	0.424574	-0.0111889
ZSWIM6	0.154773	0.442724	-0.0156907	0.59374	0.473483	0.0219488
ANKRD36C	0.493991	0.442727	-0.0261384	0.500141	0.47274	-0.0214407
SPRYD3	0.365349	0.442728	-0.0459284	0.135819	0.433686	-0.0829095
FILIP1	0.0509674	0.442844	-0.00624328	0.604288	0.466958	-0.0324172
GLI2	0.346002	0.442846	0.0225042	0.694825	0.471434	-0.0148573
ZBTB7B	0.196632	0.44288	0.0344878	0.226255	0.436899	-0.0593218
NF2	0.0778752	0.44293	-0.0670475	0.00837186	0.422627	0.0220316
LRRC16A	0.28931	0.44294	-0.0118456	0.863755	0.521672	0.0761919
KCNAB3	0.733472	0.442979	-0.0575098	0.912031	0.521267	-0.0212616
ACER1	0.321309	0.442981	-0.061477	0.819601	0.460101	-0.0777245
TMEM86A	0.366998	0.442988	-0.0588983	0.683523	0.471739	-0.0274309
PPP1R35	0.375544	0.443129	-0.0583997	0.0257951	0.418723	0.092445
WBP2NL	0.305781	0.443243	-0.0577335	0.558605	0.457635	0.00279005
TRIP12	0.708301	0.443247	-0.0736198	0.366754	0.436162	0.0975394
MAP3K12	0.246261	0.443247	-0.038487	0.118372	0.430859	-0.00220149
EIF3F	0.221955	0.443267	0.0251277	0.00347212	0.389362	0.117226
RPL26	0.911995	0.443288	-0.012892	0.991834	0.542857	0.0414495
BRD2	0.700686	0.44333	-0.0670946	0.495201	0.440741	0.0852476
OR6C6	0.480149	0.443364	-0.0525211	0.612512	0.457807	-0.0610616
SLC25A25	0.14691	0.443402	-0.010016	0.644925	0.507382	-0.0068673
CHD2	0.14812	0.443422	-0.11141	0.847409	0.467962	-0.0509577
TCF24	0.634539	0.443468	-0.0388183	0.968813	0.490473	0.041823
HSPA12A	0.429531	0.443499	-0.0663249	0.842385	0.45192	0.01616
NFX1	0.0792871	0.443517	0.0216019	0.699134	0.46623	-0.0963069
CHST3	0.355376	0.443563	0.0085497	0.350779	0.455126	0.0155827
MTF1	0.598419	0.443568	-0.00207166	0.770546	0.471676	-0.0482752
PSMC3IP	0.740095	0.443597	-0.0761985	0.933111	0.464971	0.0233557
LAMTOR2	0.295289	0.443662	0.0522035	0.454887	0.434405	-0.0315353
KRT80	0.522736	0.443675	-0.0743654	0.938164	0.470827	-0.0329983
ALKBH8	0.142326	0.443691	-0.111453	0.998276	0.515535	-0.0572584
LPAR5	0.464882	0.443784	-0.0179391	0.768393	0.478512	-0.0302156
SENP1	0.358487	0.443792	-0.0799351	0.441394	0.439541	-0.0346839
MOB3B	0.657134	0.443794	-0.0339315	0.687086	0.477962	0.00628004
LCP1	0.144467	0.443809	-0.0187123	0.0495534	0.490977	0.0101109
GPN1	0.832237	0.443949	0.0685854	0.687635	0.42403	0.127105
IYD	0.15444	0.443954	-0.0182828	0.784839	0.48236	-0.0352215
BCDIN3D	0.577142	0.443969	-0.0149488	0.743991	0.456364	-0.112613
LOC107984745	0.23459	0.44399	-0.0333168	0.618507	0.469518	0.0390568
OR5J2	0.161759	0.443993	-0.0449852	0.915604	0.491022	-0.0161142
CCDC90B	0.0804685	0.444007	-0.0690648	0.532169	0.467954	-0.0166897
PDCL	0.257381	0.444017	0.120213	0.0154141	0.40309	-0.0353282
QARS	0.757588	0.444031	-0.0105766	0.931956	0.549676	-0.0801005
DAPK3	0.493089	0.444039	-0.109475	0.690896	0.455894	0.00192403
DHH	0.4464	0.444127	-0.0717299	0.0880671	0.437203	-0.0565806
SLC25A44	0.27226	0.444146	-0.00849406	0.107499	0.425517	-0.0618756
WBP1L	0.379109	0.444162	-0.0697482	0.826343	0.480187	-0.0723068
EXOC3L1	0.359947	0.444182	-0.0808274	0.80748	0.480334	-0.00557986
PIGY	0.24056	0.444189	0.0250902	0.0440513	0.470663	0.0501602
GIPC1	0.288761	0.444252	-0.0673702	0.239768	0.437912	0.0874013
EDDM13	0.4667	0.444285	-0.0139442	0.582008	0.475889	0.00293217
C8orf46	0.247529	0.444365	-0.0279447	0.990978	0.479459	0.00200928
SLC31A2	0.285902	0.444368	-0.0362674	0.574964	0.4714	-0.0450163
EIF5	0.917727	0.444424	0.0693965	0.98204	0.496458	-0.121207
TMEM127	0.406617	0.444464	-0.0283271	0.954652	0.477558	-0.0481116
ITGB8	0.59141	0.444551	-0.0368401	0.985242	0.490732	-0.0829106
C2orf88	0.762675	0.444568	-0.0920573	0.585287	0.480428	0.0426867
SRPR	0.401886	0.444583	-0.101144	0.731294	0.476307	-0.0697127
TMEM119	0.217005	0.444594	-0.0306693	0.968857	0.480939	-0.0365743
SRP14	0.0753842	0.444623	-0.130443	0.945374	0.49055	0.0329793
UBE3A	0.549018	0.444636	0.0490606	0.59934	0.451134	-0.129716
CYFIP2	0.349916	0.444663	-0.0673131	0.960261	0.519065	-0.00138303
APOL5	0.493246	0.444667	-0.0128201	0.441171	0.425426	0.013036
SOD3	0.969767	0.444671	-0.00872291	0.886715	0.506033	0.0253203
TBC1D3B	0.555703	0.444673	-0.0377234	0.661789	0.557347	-0.0102834
MAGEB3	0.320196	0.444677	-0.0480532	0.889902	0.502979	-0.0556176
DGKA	0.531357	0.44469	-0.0662365	0.0123148	0.391494	0.0122775
IFT122	0.0955891	0.444764	-0.050569	0.888183	0.482986	-0.0617859
USMG5	0.566127	0.444799	-0.0712865	0.508288	0.445776	0.0336812
C2orf76	0.193299	0.44482	-0.0313356	0.305839	0.438217	-0.0143856
TRIM13	0.168123	0.444853	-0.0140952	0.303327	0.471145	0.000844954
ETV7	0.247019	0.444891	-0.0443279	0.981746	0.503699	0.0267563
NELFE	0.41801	0.444911	-0.0753297	0.546739	0.440303	0.0330261
REEP2	0.662773	0.444922	-0.0104217	0.919714	0.479989	-0.0177524
PLAGL1	0.566904	0.44493	-0.0185652	0.577338	0.404326	-0.0766242
GGTLC3	0.83222	0.44495	-0.110449	0.333666	0.448533	0.00697787
PAQR8	0.646515	0.444956	0.0206368	0.530539	0.475864	-0.0102778
NINJ2	0.146637	0.444976	-0.0831598	0.990863	0.523813	-0.0150168
LOC105373091	0.294825	0.445002	-0.0395042	0.414092	0.471515	0.00122169
LOC101929479	0.43711	0.445026	-0.0372704	0.247943	0.422419	0.0993911
NUP133	0.117935	0.445032	-0.0966087	0.547362	0.503356	0.0219237
SLC4A8	0.350349	0.445054	-0.042097	0.465688	0.455059	-0.0504517
TMEM194A	0.301981	0.445171	-0.0746916	0.0660857	0.40864	-0.0726196
NUP160	0.593103	0.445193	-0.0910078	0.679946	0.479911	-0.0029648
FBXO5	0.435409	0.445222	0.00620575	0.574422	0.452017	0.00770058
MKRN2	0.24155	0.445246	-0.0691301	0.54467	0.45631	-0.0270894
TAF3	0.705604	0.445277	0.0132249	0.893905	0.47551	-0.061342
UPP2	0.293921	0.445291	-0.0481233	0.893135	0.471046	-0.0214528
LOC107984236	0.913335	0.445311	-0.000367784	0.831129	0.468952	-0.0217303
IK	0.364984	0.445334	-0.0140614	0.915506	0.433835	-0.0317463
NFATC4	0.710097	0.445341	-0.0592289	0.987084	0.5186	-0.0895647
FAM159B	0.0317079	0.445363	-0.0353362	0.183886	0.467638	-0.0307931
MTX1	0.332667	0.445392	0.00681814	0.951387	0.486268	-0.0382189
PCDHA11	0.601506	0.445396	0.0558125	0.992573	0.48119	0.0203712
ZNF34	0.497899	0.44556	-0.0254341	0.915283	0.462943	-0.0338542
HIST2H2BF	0.284183	0.445604	0.0463914	0.669146	0.457	-0.0932102
MRPS10	0.510748	0.445662	-0.193099	0.235643	0.518283	-0.0423036
ARTN	0.107123	0.445665	-0.00948172	0.0187521	0.420738	-0.0787991
SPATS2	0.593973	0.445699	-0.0792322	0.579356	0.482367	-0.00819835
OTULIN	0.357724	0.445703	-0.0152192	0.267182	0.439205	0.012617
CA8	0.189709	0.445707	-0.0532705	0.00204526	0.385725	0.0241058
MOSMO	0.35784	0.445781	-0.0928181	0.944052	0.500684	0.00936508
AIF1	0.115443	0.445811	-0.0260813	0.506183	0.447387	0.0282188
KAT8	0.936864	0.445857	-0.0438462	0.750013	0.445142	0.0454318
BPIFC	0.564866	0.445875	-0.0129483	0.966179	0.487553	-0.0307059
PDAP1	0.88286	0.445893	0.0318053	0.110886	0.412544	-0.00693185
LCE2A	0.334237	0.44595	0.00535828	0.939044	0.514816	-0.0827074
HSPA8	0.196865	0.445958	-0.0718689	0.0840048	0.428086	0.0402473
NUDT4	0.975167	0.445984	0.0210635	0.684679	0.435956	-0.125222
HEATR5A	0.854263	0.44599	-0.0796259	0.99982	0.491898	0.0274657
CEP57	0.41526	0.446007	-0.0101405	0.591233	0.454526	-0.0114984
WDR59	0.352115	0.446034	0.0161651	0.705223	0.451881	-0.0937277
ATAD2	0.72675	0.446042	-0.0586629	0.875313	0.512196	-0.0131322
ABHD12B	0.326304	0.446048	-0.0715898	0.958245	0.487442	-0.0170723
ZC3HAV1L	0.764213	0.446066	0.0168013	0.919566	0.478286	0.0197249
PLK4	0.94069	0.446066	-0.0489276	0.986523	0.533655	-0.0323384
BZW1	0.369225	0.446078	0.0207136	0.243089	0.426276	-0.00358245
HERC4	0.413288	0.44608	-0.0418252	0.818314	0.479347	0.0190901
NF1	0.116564	0.446081	-0.034219	0.00180001	0.370434	0.176842
PKP2	0.099157	0.446126	-0.0280661	0.984087	0.49018	-0.0130273
GARS	0.457773	0.446157	-0.0621048	0.908985	0.498464	-0.0193343
BTF3	0.237434	0.44618	0.0835999	0.125414	0.4512	-0.0481959
GPR84	0.488368	0.446213	-0.073929	0.794744	0.469135	-0.040373
SPTB	0.474924	0.446266	-0.0586567	0.788272	0.466318	-0.0446272
IGLON5	0.696488	0.446287	-0.0303996	0.986116	0.48961	-0.0336105
TESC	0.333827	0.44638	-0.00730569	0.462378	0.484105	-0.0354317
ANXA9	0.444619	0.446539	-0.0339595	0.928785	0.481427	-0.0532302
EIF3M	0.0468211	0.44655	-0.0303438	0.0527127	0.450709	0.0922681
GTF2A1L	0.178083	0.44657	-0.0482973	0.789648	0.508881	-0.0328458
IQCH	0.0259631	0.446577	-0.0418645	0.804962	0.480511	0.0705235
TTLL10	0.543191	0.446597	0.0271769	0.0043109	0.330643	-0.0817294
CUL5	0.0953553	0.446617	-0.100357	0.00304814	0.422454	0.143389
C11orf65	0.332049	0.446625	-0.0359662	0.872037	0.494217	-0.0110684
CTTN	0.353118	0.446706	-0.0247745	0.92254	0.452445	-0.0289714
ANGPTL2	0.798211	0.446719	-0.0510075	0.871654	0.453651	-0.041146
AGFG2	0.0708101	0.446726	-0.0192151	0.200791	0.454679	-0.0169197
PPFIBP1	0.822329	0.446729	-0.0453843	0.447639	0.458578	0.00337775
KIAA0368	0.0465622	0.44674	-0.0274599	0.288322	0.463456	0.0346138
INTS7	0.111237	0.446796	-0.0732308	0.158645	0.551314	0.0174872
RGL3	0.801506	0.446821	-0.0548591	0.714973	0.468496	-0.032378
SFPQ	0.473188	0.446828	-0.0764731	0.985836	0.510726	0.0137628
RNPS1	0.923921	0.44685	-0.0573258	0.891027	0.445441	0.0421629
C12orf76	0.251969	0.44686	0.00188284	0.146936	0.426463	-0.00876227
ROMO1	0.0111279	0.446876	-0.152672	0.909515	0.523166	-0.10206
APH1A	0.323509	0.446881	-0.045221	0.042094	0.462723	-0.0728254
EEF1AKMT1	0.620966	0.446939	-0.0390304	0.78573	0.46813	0.0185193
FAM210A	0.436763	0.446949	-0.0526681	0.932991	0.507333	-0.0140261
C11orf95	0.666022	0.447072	-0.0416785	0.37903	0.46386	-0.0904141
C3	0.245761	0.447099	-0.0397718	0.929879	0.486121	0.015493
WDR82	0.71102	0.447168	0.118551	0.897979	0.530788	0.0105237
MIER1	0.201386	0.447181	-0.0366685	0.00476193	0.392068	0.00986392
TIMM8A	0.00570983	0.447191	-0.0860004	0.120169	0.461805	-0.0237485
EXD1	0.51913	0.447224	-0.0502579	0.986311	0.473221	0.0480979
RAD51B	0.222108	0.447256	-0.0438239	0.300453	0.478454	-0.0177246
KIFC1	0.60925	0.447282	-0.0240037	0.98283	0.485846	0.0139231
DLX5	0.411183	0.447304	-0.0136936	0.611041	0.511055	-0.00202385
DNAJB14	0.733273	0.447342	-0.028231	0.637671	0.473043	-0.0725978
MESDC2	0.72759	0.44738	0.0970459	0.0015508	0.364426	-0.129497
NPFF	0.844619	0.447384	-0.0177744	0.661107	0.451137	-0.0588625
C6orf165	0.47736	0.447396	-0.00256271	0.948952	0.5162	-0.00713246
MED19	0.0923946	0.447426	-0.0631349	0.999828	0.497856	0.0262874
INTS9	0.779155	0.447438	-0.0961269	0.815538	0.453115	0.0719734
PRR23A	0.218628	0.447465	-0.0249337	0.782719	0.473444	-0.0525531
ADAMTS3	0.353915	0.447473	0.00154424	0.318126	0.441453	-0.0169423
MXRA7	0.910792	0.447477	0.00818463	0.491784	0.425832	0.018975
TEX51	0.336668	0.447486	-0.011243	0.791053	0.464974	-0.0291138
SUGP1	0.479104	0.447494	0.0190485	0.0111708	0.377049	-0.0348087
CNTN1	0.458581	0.44753	-0.0444181	0.00311747	0.39704	-0.0252068
PSMD6	0.289266	0.447572	-0.0837569	0.673606	0.420776	0.0478952
PLAU	0.35576	0.44758	-0.0527413	0.866133	0.493287	0.00178665
LIN28A	0.163735	0.447618	-0.00242141	0.980891	0.478111	-0.113204
SLC2A14	0.691336	0.447655	-0.0754591	0.406238	0.499694	-0.105227
UBE3C	0.413686	0.447657	0.00695616	0.429442	0.467434	-0.00889943
S1PR5	0.258334	0.44771	-0.0608189	0.501903	0.452559	-0.0179007
ZNF37A	0.41444	0.447757	-0.0297465	0.937322	0.484699	0.0260193
PAFAH2	0.0874952	0.447762	-0.0221069	0.233333	0.455368	-0.0927753
CPD	0.410713	0.447794	0.0225921	0.288497	0.420091	0.00737956
CDC26	0.811053	0.447839	0.017219	0.597459	0.421598	-0.015824
LRRC8C	0.171265	0.448045	-0.0204612	0.321718	0.448937	-0.0650773
NANS	0.309149	0.44805	-0.0117552	0.989702	0.491424	0.0534206
ZBTB14	0.479953	0.448135	0.013566	0.00644084	0.391052	0.0614903
CDC73	0.566803	0.448154	0.00248657	0.621361	0.425126	0.0183567
H3.Y	0.242348	0.448179	-0.0649989	0.883411	0.494897	-0.0588915
HIGD1C	0.407501	0.448284	-0.0823269	0.0883793	0.437515	-0.0764516
ADAT3	0.701714	0.448293	-0.164713	0.233519	0.42555	-0.142808
ACVR1B	0.583183	0.448312	-0.0625871	0.491533	0.451988	-0.016035
TCERG1	0.617783	0.448327	-0.0626072	0.882067	0.468317	0.0715853
MBD3L4	0.0753446	0.448347	-0.0500874	0.364321	0.473738	-0.0209102
AMIGO2	0.324072	0.448347	-0.0548511	0.770085	0.457204	-0.0697528
FPGT	0.18814	0.448385	-0.0552576	0.294968	0.450058	-0.0640041
CHTF8	0.427095	0.448388	0.0859881	0.371556	0.445475	-0.0277996
PRAMEF5	0.543621	0.448394	0.00461495	0.515721	0.430734	-0.104471
FAM129A	0.196017	0.448409	0.0161948	0.769703	0.491602	0.0312254
MCMDC2	0.695055	0.448417	-0.0745096	0.689433	0.463946	0.0594885
SLC9A5	0.686022	0.448475	-0.0501723	0.136086	0.539072	-0.0200098
C17orf82	0.921136	0.448493	-0.0281875	0.994031	0.499176	-0.0265809
CNOT11	0.935347	0.448494	-0.0306456	0.0184059	0.325808	0.198526
ZASP	0.14889	0.448498	-0.0502575	0.649213	0.453644	-0.0300349
KIF18A	0.702919	0.44855	-0.0655757	0.912021	0.490431	-0.0514163
IRS4	0.0304047	0.448626	-0.0641438	0.835372	0.502372	-0.0223225
KRT6C	0.371354	0.448627	-0.0301788	0.625215	0.42751	-0.0632701
SPART	0.433133	0.448649	-0.00193325	0.441783	0.447444	0.012887
CAND1	0.941914	0.44873	-0.0600933	0.0206246	0.348427	-0.0546871
HMGCS1	0.766916	0.448755	-0.100803	0.599105	0.588305	0.00829535
FMN1	0.204987	0.448761	-0.0386766	0.55917	0.457946	0.0410296
UBE2M	0.928554	0.448774	-0.0480069	0.481889	0.399897	0.0188704
H3F3A	0.489685	0.448803	0.0528497	0.00950277	0.322268	-0.0429346
DDX50	0.718649	0.448868	-0.0478069	0.89608	0.503266	-0.012486
ARL6IP5	0.185759	0.448872	-0.000553731	0.547939	0.460069	-0.025707
LAMC3	0.758843	0.448889	-0.0524919	0.555623	0.422513	0.00629998
TRUB1	0.0266787	0.448921	-0.0603656	0.903249	0.507091	-0.016595
KRT9	0.513397	0.449033	-0.0368658	0.898328	0.488546	0.00137579
XXYLT1	0.475523	0.449158	-0.0452373	0.425857	0.480952	-0.0329237
C10orf95	0.821911	0.449176	-0.0164001	0.301661	0.431828	-0.0026472
FRS3	0.395774	0.449188	-0.0204215	0.755056	0.478628	0.0276714
ENDOG	0.237597	0.449201	-0.013909	0.55135	0.440935	-0.0259004
MFN1	0.290116	0.449238	-0.0399703	0.813597	0.49036	-0.0120458
ZNF454	0.184691	0.449239	-0.0524623	0.52532	0.475964	0.019747
GSTZ1	0.225187	0.44925	-0.0717828	0.978341	0.507445	-0.0536968
KCNK13	0.522039	0.449314	0.000195505	0.892254	0.540317	-0.0239482
SLC12A2	0.699699	0.44936	-0.0223303	0.274139	0.425618	-0.029087
LRRC23	0.771015	0.44936	0.0055974	0.926185	0.468513	-0.0702085
MTHFR	0.729645	0.449378	-0.0233035	0.927301	0.452387	-0.0577215
2023-09-07	0.63795	0.449433	-0.0476467	0.549554	0.485554	-0.059374
PRRC2C	0.35681	0.449434	0.0131213	0.952151	0.484256	-0.0931836
METTL14	0.953438	0.449452	-0.0713883	0.325875	0.449186	-0.0587953
PDCD2L	0.0133882	0.449455	-0.0658227	0.480308	0.483055	0.0127131
POF1B	0.573599	0.449491	-0.0296006	0.996319	0.490167	-0.0345452
C18orf12	0.0554259	0.449512	-0.0499478	0.705599	0.480449	-0.0278459
TRMT10A	0.105183	0.449528	0.0521669	0.994665	0.494276	-0.0486883
FRAT1	0.511654	0.44956	-0.00560077	0.945728	0.537317	0.0102538
SIN3A	0.538288	0.449571	-0.0764561	0.337067	0.454979	0.0356182
CHMP7	0.961582	0.449579	0.0079912	0.936913	0.516795	-0.0921806
MIER2	0.188703	0.449598	-0.00905205	0.673617	0.461226	0.0382399
KLK12	0.0778193	0.449633	-0.00589688	0.52803	0.456426	-0.0396724
RHPN1	0.419196	0.449673	-0.03727	0.301172	0.468812	-0.0180078
TSN	0.142826	0.449735	-0.00528447	0.074165	0.435097	-0.0240597
BIN1	0.0709098	0.449736	-0.0103458	0.598381	0.492523	0.0225469
NOC4L	0.408419	0.449749	-0.0860358	0.101573	0.318583	0.119836
GTF3C3	0.780177	0.449752	-0.0599645	0.788782	0.519946	-0.0440026
FBXO43	0.100121	0.449801	-0.0461152	0.759361	0.470334	0.0289713
LOC112268184	0.682546	0.449807	-0.0748557	0.985562	0.466167	-0.0158004
SLC35E2A	0.171185	0.449827	-0.0443849	0.043534	0.418223	-0.0434781
KCNK2	0.0909012	0.449848	-0.0255972	0.204976	0.463128	-0.0405165
TLN2	0.775282	0.449936	-0.0322071	0.513653	0.493854	0.0341867
LEO1	0.186456	0.449982	-0.0443782	0.509359	0.476097	0.0219621
OR51B2	0.172417	0.449992	-0.0281673	0.723671	0.452141	-0.0615252
FAM106CP	0.791812	0.450028	-0.0900515	0.124071	0.401614	-0.116821
YWHAE	0.161345	0.450037	-0.0594696	0.13	0.407686	0.100327
NTSR2	0.0530371	0.450134	-0.0176913	0.701371	0.465986	-0.0227209
USP43	0.280293	0.450139	-0.0467143	0.745301	0.461961	-0.0109148
TYW3	0.0912412	0.450154	-0.0459475	0.951994	0.481071	-0.0794804
CSMD3	0.352667	0.450157	-0.0795208	0.978841	0.488607	0.00604115
GABPB2	0.899072	0.450169	-0.0191036	0.361521	0.407346	-0.0599385
ZNF788	0.312122	0.450176	-0.0661838	0.283362	0.442553	-0.0260639
CNOT3	0.833367	0.450192	0.0266606	0.984875	0.511054	-0.129659
NME5	0.225557	0.450203	-0.0310827	0.394103	0.458959	0.0054552
ITGA11	0.53277	0.450218	-0.0706232	0.845061	0.480429	0.0707935
NID1	0.381083	0.450289	0.00847275	0.928312	0.481365	-0.0423154
FRG2C	0.455265	0.450292	0.0183217	0.959135	0.47972	-0.0072265
IQCN	0.572891	0.450295	0.00215868	0.851127	0.543863	0.0247292
TNR	0.59808	0.450315	-0.0452633	0.676207	0.499183	0.00670744
CARD17	0.214123	0.450353	-0.017636	0.999223	0.496009	-0.0285759
OFCC1	0.88368	0.45038	-0.0398929	0.997007	0.487691	-0.0491668
GOLGA7B	0.647913	0.450404	-0.0729757	0.319749	0.425602	0.0312369
FDX1	0.826572	0.450409	-0.0358836	0.996027	0.512861	0.00211753
SLC7A14	0.443457	0.450427	0.0191284	0.589193	0.454603	-0.0164433
DNAH12	0.525613	0.45043	-0.0513194	0.520145	0.455149	-0.0104615
N4BP3	0.52996	0.450435	-0.0163693	0.221597	0.437243	-0.00946897
LOC112268444	0.489734	0.450451	-0.00308322	0.93816	0.517951	-0.0615406
CELF6	0.491423	0.450457	-0.0659763	0.598625	0.458829	0.0364294
IL12RB2	0.241541	0.450499	0.0163253	0.32194	0.451091	-0.11606
LOC102723502	0.566355	0.4505	0.0784887	0.598619	0.452708	0.00392145
ATXN7L3	0.802571	0.450504	-0.0417964	0.714313	0.475597	0.0294639
C11orf72	0.697706	0.450548	-0.046358	0.382559	0.43444	-0.0358229
PLA2G4E	0.54178	0.45056	-0.0183069	0.299492	0.449403	0.0519597
ABHD14B	0.845354	0.450564	0.0421636	0.294104	0.434127	-0.0528614
CASTOR3	0.397571	0.450564	-0.095968	0.850868	0.525392	-0.046937
UFD1	0.607354	0.450618	-0.0121228	0.468365	0.523575	0.0183549
TRIAP1	0.58618	0.450629	-0.161524	0.0735231	0.408767	-0.0479741
MYO6	0.109358	0.450644	-0.0527475	0.898118	0.473874	0.0171117
FCMR	0.335304	0.450647	-0.00854154	0.592622	0.456242	-0.012676
AVIL	0.520377	0.450651	-0.0221232	0.978135	0.49445	-0.0145567
LOC105375683	0.274546	0.450667	-0.0290486	0.796776	0.48092	0.027109
MLXIPL	0.381259	0.450668	-0.0330428	0.975639	0.498144	-0.0183601
TAS1R3	0.33456	0.450672	-0.0420063	0.900259	0.482518	-0.035334
NOL10	0.833045	0.450704	-0.115208	0.00898232	0.225404	0.0330251
MED7	0.768008	0.45071	-0.0597798	0.718418	0.577668	-0.0379057
RANBP9	0.446524	0.450739	-0.0505274	0.177423	0.439819	0.0848042
CCT8	0.824765	0.450758	0.0132178	0.784845	0.578265	0.0162376
WDYHV1	0.151272	0.450787	-0.0501697	0.147441	0.434256	-0.00466019
ENTHD2	0.547557	0.450794	-0.0762012	0.762571	0.498474	-0.0374497
CCL4L2	0.42466	0.450804	-0.0276571	0.805726	0.462262	-0.0160448
ZNF862	0.0909815	0.450868	-0.0309076	0.928278	0.482851	-0.0278933
LOC107986803	0.0572188	0.450979	-0.0663538	0.359811	0.456941	-0.0515717
EIF3C	0.433851	0.451014	-0.0325542	0.676519	0.465735	0.0695808
GLS2	0.408632	0.451018	-0.0543724	0.944854	0.490402	-0.0650986
ATF7	0.51457	0.451032	-0.0312967	0.680116	0.455088	-0.079836
PTPRC	0.693926	0.451036	0.00133983	0.695545	0.493174	-0.0307264
RNASEH2A	0.594171	0.451117	-0.0502556	0.836892	0.521817	-0.00221895
ASDURF	0.806485	0.451121	0.0202647	0.269769	0.419771	-0.0138211
FAM83E	0.181487	0.451126	-0.0488627	0.599734	0.455163	-0.0198902
GPX5	0.714279	0.451215	-0.0149421	0.664821	0.438071	0.00868771
LOC388436	0.249865	0.45122	-0.0771219	0.763033	0.446303	-0.0636516
PDIA5	0.128615	0.451236	-0.0289217	0.682729	0.466773	-0.0301617
CACNA1E	0.414483	0.451237	-0.0346724	0.769428	0.464668	-0.0146888
GLYCTK	0.645561	0.451276	-0.0504975	0.953224	0.474801	-0.0577615
C12orf54	0.578407	0.451322	-0.0189399	0.903613	0.462266	-0.0540835
CHST13	0.730536	0.451361	-0.0150041	0.364723	0.494439	-0.0353812
MCM5	0.503037	0.451394	-0.049895	0.932804	0.488737	-0.0457942
CT47A1	0.196264	0.451418	-0.0396082	0.851041	0.476167	-0.0437232
SGO1	0.509074	0.451438	-0.00784968	0.816158	0.480873	0.0454081
MRPL43	0.379871	0.451445	-0.144404	0.723732	0.563587	-0.0563048
CATSPERG	0.1664	0.451458	-0.0274213	0.574596	0.458648	-0.0343182
CCNB2	0.485698	0.451478	-0.0239431	0.254334	0.427956	0.075594
NOG	0.170035	0.451512	-0.00616542	0.949408	0.503988	-0.0364476
TNIP2	0.933452	0.451522	-0.0694157	0.977896	0.514697	-0.0236408
NRROS	0.71019	0.451543	-0.0507456	0.209338	0.46857	0.0402702
PPCS	0.219746	0.451566	0.0539006	0.0588202	0.462832	-0.11582
S100A7	0.143601	0.451576	-0.021096	0.373757	0.460635	-0.0172296
TIPIN	0.797	0.451602	0.0166213	0.610669	0.49601	-0.044142
KEAP1	0.121189	0.451603	-0.0807261	0.00084343	0.396325	0.0288238
CCDC62	0.920658	0.451606	-0.0538156	0.933271	0.460556	-0.0705051
PTRH1	0.845073	0.451635	-0.0314191	0.550773	0.42125	0.0132821
FSIP1	0.32323	0.451636	-0.0372469	0.380772	0.450519	0.0950025
LCN1	0.956785	0.45164	-0.0105198	0.730359	0.441086	0.0369846
RDH16	0.350947	0.451649	-0.0328321	0.509947	0.490457	-0.00505653
DPRX	0.527627	0.451686	-0.0270338	0.888386	0.495579	-0.0339154
ASZ1	0.501049	0.451704	0.00627641	0.921225	0.509103	-0.0412749
RFC4	0.395887	0.451718	-0.00294651	0.388615	0.503997	-0.0038454
RPL23A	0.688469	0.45173	0.00621645	0.940523	0.495199	-0.110631
INCENP	0.822474	0.451744	-0.0699556	0.967381	0.529994	-0.0329283
TM4SF19	0.402248	0.451762	-0.0170642	0.520195	0.440586	-0.0310399
ANKRD32	0.108393	0.451762	-0.0130884	0.788647	0.483867	-0.0217397
FUT7	0.402954	0.451808	-0.038563	0.347024	0.484057	-0.0963052
ABL1	0.316163	0.451814	-0.0494377	0.667791	0.478667	-0.0147048
OSCP1	0.304198	0.451851	-0.0500473	0.0134601	0.424807	-0.0700816
DTWD2	0.546694	0.451854	0.0131131	0.912882	0.500598	0.00945017
DEFB125	0.15637	0.451867	-0.0528762	0.743422	0.483171	0.00293898
HSPB8	0.464374	0.451872	-0.0796385	0.562112	0.438843	-0.00555877
GOT1	0.778645	0.451884	0.036773	0.158346	0.415643	-0.0236074
NEO1	0.314368	0.451897	-0.0709378	0.598447	0.462379	0.0240007
MYO1G	0.139058	0.451897	-0.0588143	0.654457	0.483026	-0.0246451
CRNKL1	0.961468	0.451936	-0.043802	0.568313	0.499207	-0.0358305
HNRNPCL4	0.723907	0.452053	-0.05846	0.957004	0.482861	-0.00843758
WDR25	0.989879	0.452058	-0.0651725	0.972671	0.505908	0.0508586
RAPGEF1	0.607088	0.452076	0.0582598	0.228774	0.447235	-0.0240066
SF1	0.961913	0.4521	0.0218078	0.473242	0.410551	-0.0787992
SLC30A1	0.0461859	0.452112	0.167306	0.921733	0.487861	-0.0546402
SFXN2	0.140516	0.452201	-0.0637584	0.366574	0.457741	0.0287796
RETREG2	0.188973	0.452222	-0.0102737	0.635973	0.480328	-0.0350512
KIAA0319	0.352472	0.452285	-0.0595663	0.875337	0.485075	0.0138512
G6PC2	0.195872	0.452319	0.00811648	0.177221	0.442194	-0.0289161
OR4C6	0.433301	0.452335	-0.0415255	0.973677	0.49179	-0.0141696
KRT7	0.534553	0.452348	-0.0659825	0.964455	0.497286	-0.0507246
SMIM10L1	0.571084	0.452354	-0.0293183	0.556141	0.485631	-0.0255728
APOC4	0.308275	0.452377	-0.066891	0.250073	0.466706	-0.0194011
NDUFA6	0.158501	0.452435	-0.0606723	0.874546	0.475289	-0.0912808
OTUD5	0.210204	0.452435	-0.117408	1.23694e-09	0.190034	0.492414
BICD1	0.0757386	0.45245	-0.0235302	0.049186	0.439366	-0.0369233
PRKX	0.482713	0.452502	-0.00505102	0.103451	0.438731	-0.017779
ELMSAN1	0.426497	0.452526	-0.104373	0.917184	0.51479	-0.02312
ACTA2	0.159581	0.452532	-0.0281819	0.149212	0.437885	0.0345866
CCL18	0.633862	0.452553	-0.0430559	0.573075	0.474289	-0.0316135
CLECL1	0.19331	0.452554	-0.0262671	0.790046	0.504417	-0.0388124
SMEK2	0.598976	0.452669	0.00606234	0.975047	0.49386	-0.0186269
RFLNB	0.905389	0.452703	-0.0940176	0.279276	0.431344	-0.042155
CBWD1	0.512467	0.452708	-0.0320719	0.00992643	0.390594	0.12986
ADAMTSL4	0.589073	0.452772	-0.0386688	0.816077	0.453316	-0.0552277
NPL	0.919634	0.452789	0.0173681	0.971715	0.450753	-0.0489805
CTAGE6	0.304712	0.452825	-0.0579984	0.734894	0.47398	0.0494298
RBM33	0.571405	0.452826	-0.0950539	0.189257	0.434133	-0.0621901
BACH2	0.544577	0.452829	-0.00105693	0.390287	0.478617	0.00136444
PDCD11	0.491416	0.452876	-0.0403185	0.910118	0.550182	0.0329855
SELENOO	0.469714	0.45291	-0.00214507	0.0834357	0.420182	0.0192023
MED21	0.688853	0.452926	-0.0405939	0.540699	0.4412	-0.0339169
LYPD6B	0.437289	0.452969	-0.0203263	0.961182	0.502018	-0.0384094
TROAP	0.45901	0.452971	-0.075761	0.944352	0.539781	-0.0616012
ACVRL1	0.871441	0.453006	-0.0262497	0.625915	0.459842	-0.0290643
FCRL6	0.543196	0.453009	0.03073	0.740826	0.456184	-0.0537245
ZNF780A	0.644854	0.453019	-0.0168172	0.582413	0.47742	-0.0420818
ZC3H3	0.751007	0.45304	-0.0399052	0.167226	0.475579	0.0244582
ULK1	0.305283	0.453043	-0.0189864	0.442592	0.471641	0.00463191
ZFR	0.59639	0.453049	-0.0166337	0.971371	0.48207	0.0454883
ADRB1	0.316461	0.453056	-0.0404311	0.745496	0.490505	-0.0142637
TARM1	0.64845	0.453061	-0.0311807	0.58231	0.466084	-0.0176864
MND1	0.128166	0.453061	0.00980009	0.900844	0.508983	-0.0393664
SNX20	0.687543	0.453077	-0.00472007	0.696651	0.489156	0.0206653
LOC107984110	0.600392	0.453165	0.0147205	0.708684	0.445603	-0.000859329
HARBI1	0.382238	0.453194	-0.0458356	0.991038	0.496575	-0.0650741
COMT	0.832532	0.453196	-0.0488382	0.845038	0.461595	-0.0187636
RNF182	0.383086	0.453197	-0.053435	0.992351	0.475784	0.0210676
RAD51	0.852761	0.453245	0.0511259	0.422154	0.414381	-0.0117374
CBWD2	0.260909	0.453253	-0.0284448	0.407328	0.51235	-0.0231524
C15orf39	0.869149	0.453303	0.0309063	0.0642663	0.395749	0.050549
INO80C	0.216327	0.453306	-0.0708909	0.747458	0.461586	0.00564849
PTCHD4	0.295012	0.453315	0.0120196	0.0910147	0.432294	0.0436462
KCTD20	0.6765	0.453361	-0.0219226	0.937279	0.477561	-0.0152463
RILP	0.84206	0.45339	-0.0205491	0.948501	0.490174	-0.042543
VTI1B	0.271096	0.453442	-0.0188075	0.832372	0.46053	0.00493532
C2orf82	0.174857	0.453454	-0.0308015	0.8759	0.485391	-0.00442213
ANAPC4	0.143182	0.453494	-0.0598122	0.962481	0.468578	-0.0295269
CASD1	0.218513	0.453539	-0.0182331	0.111573	0.464286	0.000697976
ASB5	0.504464	0.453544	-0.0128513	0.70951	0.473917	-0.000339169
CLPP	0.753991	0.453561	-0.102331	0.848009	0.486453	0.0305348
PNMAL2	0.657498	0.453596	-0.0635308	0.361733	0.593912	-0.053386
CAPN1	0.44733	0.4536	-0.0749759	0.369037	0.435626	-0.021258
FBXO36	0.820964	0.45361	-0.0203353	0.676799	0.424238	-0.0389565
MAGEL2	0.463832	0.453644	-0.0119563	0.428139	0.44087	0.0641863
NFE2L1	0.320949	0.45366	-0.0439254	0.257297	0.434278	0.00928173
LOC101929959	0.834136	0.453667	-0.105692	0.352896	0.460563	0.0375675
UCP3	0.793126	0.453673	-0.0571483	0.996483	0.500437	-0.00315902
ALDH1L1	0.38216	0.45369	-0.0404682	0.535518	0.457811	-0.016177
TFPI2	0.60397	0.453699	-0.0657222	0.669306	0.45252	-0.0600472
ARL4C	0.0364835	0.453727	-0.0269597	0.955647	0.502796	-0.0492043
MINK1	0.56028	0.453791	-0.0781511	0.689797	0.506351	-0.0593129
RTL3	0.476369	0.453796	0.0274279	0.85201	0.489184	-0.0880321
USP10	0.823631	0.453826	-0.112218	0.858063	0.521702	0.0395146
TRIM41	0.0843115	0.453837	-0.0386319	0.881245	0.531566	-0.014888
CRP	0.380882	0.453862	0.00366331	0.688404	0.465586	-0.0229504
TRAF3	0.61131	0.45388	-0.072725	0.249966	0.438737	-0.0193387
SMIM24	0.522261	0.453897	-0.0241095	0.401449	0.44667	-0.00567898
RFC3	0.831266	0.453902	0.0141961	0.900266	0.463091	0.106711
BCAN	0.696281	0.454003	0.0535813	0.0141603	0.392316	-0.0301988
CCL25	0.784572	0.454018	-0.00314869	0.181871	0.470907	0.00953371
MCM2	0.773519	0.454031	0.0123203	0.949935	0.500037	-0.0925923
SP1	0.498634	0.454063	-0.0374193	0.00797567	0.381104	0.0924784
LOC388692	0.609782	0.454083	-0.0375407	0.835136	0.452516	-0.13777
SIL1	0.100214	0.454095	-0.00175198	0.458826	0.471669	-0.030481
DUS1L	0.643726	0.454096	-0.0625479	0.87505	0.497784	-0.0582537
C10orf82	0.695764	0.45412	-0.0584028	0.579054	0.461424	-0.0145662
ARL15	0.323974	0.454124	-0.00471166	0.780188	0.483207	0.0211005
EAPP	0.792587	0.454133	-0.026679	0.983205	0.499922	-0.0233567
MGP	0.506342	0.454238	-0.0381563	0.909365	0.473334	-0.0224524
MUC5AC	0.162	0.454238	-0.0493716	0.441002	0.497054	-0.00222012
AHSG	0.919868	0.454275	-0.0623335	0.41474	0.458598	0.00240808
NTM	0.0607803	0.454338	0.0156176	0.157265	0.448315	-0.02396
HIST1H4E	0.488463	0.454349	0.0103441	0.316514	0.430956	0.0134849
P4HA3	0.483986	0.454394	-0.0441665	0.859443	0.497624	-0.0164738
GAS2L3	0.751046	0.454399	-0.0303994	0.969219	0.519479	-0.00251948
TRIT1	0.413524	0.45447	-0.0173452	0.19493	0.47012	-0.0545772
PFDN2	0.543769	0.454485	0.02772	0.757658	0.453886	-0.0875262
TGS1	0.71749	0.45449	-0.0305057	0.833806	0.471889	-0.010579
KRT2	0.19213	0.454501	-0.0407503	0.336756	0.458039	-0.0129412
BRAF	0.467921	0.454502	-0.0513216	0.970415	0.490983	-0.00723192
ZNF710	0.495427	0.454615	-0.00552443	0.733435	0.463674	0.0900555
PTGER2	0.691194	0.454651	-0.00110821	0.906382	0.485442	-0.0638012
NUTF2	0.878698	0.454656	0.0546606	0.257919	0.343981	-0.0496202
SUB1	0.804752	0.45466	-0.0407698	0.598918	0.495481	-0.0402649
TBC1D3K	0.678618	0.454727	-0.0511493	0.860746	0.563019	0.032912
KCTD14	0.558362	0.45476	-0.0600042	0.586952	0.491351	0.00658527
CDC25B	0.639866	0.454774	-0.0204597	0.962497	0.487369	-0.055522
PUF60	0.433503	0.454811	0.0241841	0.0806589	0.368875	-0.0034015
DTWD1	0.603302	0.454817	-0.0361344	0.113544	0.436244	0.0708669
SEH1L	0.548779	0.454818	-0.062527	0.751641	0.473997	-0.0177342
PRMT9	0.157774	0.454831	-0.0426439	0.347158	0.462179	-0.0494319
ABHD4	0.72737	0.454913	-0.0519452	0.594459	0.489216	-0.0318712
GOLGA8K	0.879928	0.454915	0.0249205	0.175036	0.434726	0.023105
CYB561D1	0.137601	0.454917	-0.0395622	0.0274744	0.431593	-0.084638
MYMX	0.207445	0.454923	-0.0153474	0.248551	0.477343	-0.0315741
C1orf210	0.348601	0.454967	-0.0351298	0.0292386	0.427527	-0.0670315
CLCN1	0.121084	0.454972	-0.0318404	0.642427	0.468079	-0.0020918
DAP3	0.914748	0.454984	-0.131402	0.672891	0.435735	-0.13247
PKN3	0.43199	0.454989	-0.0507255	0.705688	0.469463	-0.0151807
GTF2H5	0.014998	0.455023	-0.0847752	0.882329	0.473856	0.114219
LRR1	0.950078	0.455031	-0.00028225	0.786852	0.553821	-0.0546964
IPO13	0.877908	0.455054	-0.072062	0.96876	0.490375	-0.0980548
LDLRAD1	0.636163	0.455125	-0.0367062	0.174692	0.465789	-0.0682969
CCIN	0.217003	0.455147	0.00118333	0.200763	0.505048	-0.0163011
SOX2	0.633269	0.455152	-0.034621	0.999868	0.504155	-0.0163418
C14orf132	0.278202	0.455202	-0.0500786	0.856247	0.478233	-0.04229
SPG21	0.347959	0.455263	-0.0134923	0.460607	0.473404	-0.00482171
SLC22A23	0.235873	0.455307	-0.0417908	0.923688	0.48047	0.031808
LOC100507462	0.393662	0.455329	0.027209	0.429574	0.453609	0.0301809
SNX22	0.621265	0.455339	0.0289555	0.38163	0.442866	0.0398506
NPTN	0.485776	0.455356	-0.0388905	0.509235	0.455471	0.0380065
PNKP	0.621532	0.455367	0.0181764	0.998402	0.503976	-0.0369248
ARHGAP11A	0.683296	0.455385	-0.0167347	0.423579	0.45358	0.00773956
UBA1	0.969385	0.455431	-0.0921706	0.609661	0.459585	0.0995341
TTC36	0.856162	0.455441	-0.0372645	0.905013	0.514662	-0.0350066
GAREML	0.519224	0.45547	-0.0250133	0.0799742	0.421736	0.00948446
SPCS3	0.980909	0.455527	0.0504661	0.654105	0.44199	-0.0586318
CD3G	0.560484	0.455527	-0.05238	0.216934	0.420615	-0.0168484
DUOXA1	0.379283	0.455531	-0.0468705	0.767938	0.474648	0.0419895
DFNB59	0.435766	0.455584	-0.0113019	0.059647	0.421183	0.00477474
INTS11	0.887321	0.45564	0.0332638	0.844167	0.45233	-0.0660306
TSPYL6	0.349279	0.455662	-0.0581355	0.988082	0.499861	0.0232068
MYEF2	0.239584	0.455688	-0.0466036	0.885156	0.493148	0.000674941
SCNN1A	0.563849	0.45569	-0.0393536	0.937661	0.483081	0.0151401
PTP4A3	0.626157	0.455713	-0.0244768	0.955838	0.478471	-0.031692
FGF16	0.622326	0.455719	0.0164786	0.881944	0.514413	-0.00158024
TRMT11	0.948964	0.455782	0.00153881	0.746726	0.464837	-0.0237665
CFAP54	0.30937	0.455786	-0.0070096	0.896057	0.491969	-0.0039323
EPHA10	0.713502	0.455789	-0.0263552	0.0320207	0.412757	-0.12471
FOXC1	0.296776	0.455803	-0.0339157	0.0705373	0.444595	0.0245055
UBR5	0.792109	0.455819	-0.102194	1.69305e-07	0.285602	0.338697
CDCA8	0.800733	0.455836	-0.00537378	0.997475	0.512618	-0.0255324
KIAA1429	0.951187	0.455841	-0.0399468	0.951434	0.480929	-0.041116
C7orf55-LUC7L2	0.536938	0.455905	-0.0694517	0.579988	0.43844	0.0730179
RDH5	0.344421	0.455914	0.00692118	0.642003	0.461106	-0.00838076
LOC107986754	0.210569	0.455918	-0.044635	0.415946	0.496852	-0.00725962
RASGRP2	0.737826	0.455943	-0.0432534	0.94442	0.479798	-0.106568
TEX101	0.683214	0.455956	-0.0250924	0.652099	0.460092	-0.0108645
FBXW8	0.159812	0.455962	-0.0277827	0.260419	0.455035	-0.050742
LOC643355	0.415276	0.455977	-0.0796767	0.968447	0.474746	-0.081438
LOC100289561	0.149302	0.455979	-0.0582369	0.928164	0.484507	-0.038014
FXN	0.788293	0.455985	-0.0146368	0.30953	0.449621	-0.134849
RASGRP1	0.158241	0.456006	-0.0478395	0.0573653	0.456321	0.0229021
RHBDD3	0.536824	0.456023	-0.0285017	0.205766	0.425276	-0.0132823
IGSF1	0.388385	0.456046	-0.00749286	0.976853	0.503152	-0.0523233
ZNF497	0.340008	0.456098	-0.0253481	0.795023	0.485849	-0.0389495
PTH2	0.476167	0.456107	-0.0353347	0.913722	0.502171	-0.0340544
KLF2	0.858577	0.456107	-0.0537512	0.508161	0.479936	0.000415987
SHF	0.730451	0.456116	-0.0562574	0.775946	0.472121	0.0141922
PIGV	0.355598	0.456118	0.0296462	0.0818902	0.424649	0.00685349
SELM	0.337099	0.456159	-0.0558152	0.257441	0.445755	-0.0233034
EFNA2	0.768404	0.456176	-0.0453055	0.162925	0.511263	-0.0185013
ZNF730	0.255501	0.456198	-0.00900049	0.601748	0.441424	0.035828
LRBA	0.0308633	0.456267	-0.038731	0.206733	0.460111	0.0145657
DHX38	0.281824	0.456271	0.0455548	0.715575	0.516743	0.053592
RTKN	0.4896	0.456279	-0.00349687	0.970941	0.497191	-0.0111191
HIST1H2BN	0.774588	0.456322	0.00488291	0.650423	0.412777	-0.0739986
UNC45A	0.904664	0.456332	-0.00636677	0.437391	0.474083	0.0201382
TMEM214	0.656916	0.456332	0.0312221	0.268638	0.407923	-0.0267358
GPR162	0.711691	0.456349	-0.0210742	0.879697	0.468785	-0.0687266
XCL2	0.18329	0.456394	0.00113596	0.960896	0.511088	-0.0504794
TPM1	0.72259	0.456396	-0.0133308	0.7891	0.4726	0.0159785
SLC22A16	0.832737	0.456412	-0.0652806	0.991181	0.486872	0.0250963
TRPV1	0.52011	0.456422	-0.0577011	0.477638	0.458641	-0.0322505
ZCCHC9	0.048801	0.456427	-0.129915	0.619442	0.444869	0.0688655
ANKRD36	0.339594	0.456441	-0.0302358	0.488324	0.466109	0.0278438
RPS20	0.363058	0.456459	-0.07263	0.224332	0.393061	-0.0204288
LRP11	0.252791	0.456483	-0.00715667	0.929329	0.477496	-0.0149313
GOLGA8M	0.774822	0.4565	-0.0109197	0.624567	0.456764	0.0213982
CLEC4D	0.577929	0.456511	-0.0335018	0.999098	0.508731	-0.00715648
PLPP7	0.881282	0.456554	-0.0927029	0.808499	0.461701	-0.0412385
ZBTB32	0.466614	0.456555	-0.00178352	0.663306	0.498942	-0.0368515
THAP12	0.442278	0.456588	-0.022769	0.733683	0.460178	-0.0305538
IMPG1	0.383951	0.456663	-0.0071229	0.984427	0.483466	-0.00721003
LOC107984264	0.346928	0.456708	-0.0447531	0.664876	0.449845	-0.00512038
FCGR1A	0.557095	0.456788	0.00941718	0.237342	0.417894	-0.0878044
APH1B	0.606124	0.456789	-0.0667538	0.855107	0.467057	0.0479604
ATP8	0.563028	0.456828	-0.0697279	0.50412	0.454192	0.0171652
MNX1	0.462526	0.456849	-0.0379493	0.459559	0.475074	-0.00189344
LOC105369189	0.285174	0.456868	-0.0339374	0.0500766	0.450184	-0.023636
CTDSP2	0.291704	0.456889	-0.10417	0.659932	0.469495	-0.0303673
OR10G8	0.0784877	0.4569	-0.0276165	0.945695	0.495633	0.022061
F10	0.132917	0.456912	-0.0318332	0.961764	0.498566	-0.000861084
GNL3	0.480154	0.456915	0.0208817	0.986835	0.505889	-0.0634724
INPP4B	0.587266	0.456953	-0.00047743	0.918235	0.500627	0.00482891
FGF4	0.299156	0.456962	-0.0774137	0.900281	0.487304	0.00661866
nontargeting_TTCTAAGCCACGTGTGGTAC	0.130543	0.456979	-0.00704899	0.580283	0.481762	-0.001799
OTOF	0.804664	0.456989	-0.00109764	0.992919	0.502575	-0.0112228
STOX1	0.346325	0.456992	-0.0755245	0.437422	0.463128	0.00892584
C19orf24	0.43069	0.457019	-0.00526208	0.940744	0.483782	-0.0216251
GATAD1	0.403009	0.457028	-0.024687	0.608656	0.470831	0.0125156
DLST	0.832199	0.457028	-0.108182	0.856086	0.474639	-0.0625985
CDK2AP2	0.683006	0.457043	-0.0901008	0.438837	0.424907	-0.0366184
OXNAD1	0.521484	0.457049	-0.0258593	0.905588	0.488408	0.000287198
FCER1G	0.177449	0.457051	0.0189824	0.406548	0.472544	-0.00829757
DNAJA4	0.584519	0.457057	-0.062706	0.955465	0.485462	-0.0575887
TMX3	0.776892	0.45707	0.00831134	0.959022	0.473797	-0.00211883
PPP2R5D	0.658915	0.457096	-0.0979225	0.35131	0.446168	-0.0102969
LIMK1	0.220032	0.457103	-0.0604003	0.909833	0.480387	-0.00706423
PHACTR4	0.703591	0.457125	-0.0832214	0.801038	0.451831	-0.162415
FAM60A	0.270645	0.45717	0.00411733	0.95007	0.518665	0.0142278
TTLL7	0.299864	0.457177	-0.00476389	0.356589	0.450094	-0.0734636
RRAGB	0.903827	0.457179	-0.0217981	0.504104	0.486117	-0.000416504
ID4	0.30998	0.457199	0.0113353	0.816625	0.474582	-0.0112557
EXOSC1	0.524669	0.457205	-0.105777	0.975195	0.480523	0.0266814
LOC102723730	0.279896	0.45721	-0.0133103	0.595066	0.49552	0.0362258
C15orf57	0.250005	0.457261	-0.0295104	0.191229	0.431648	0.034242
STN1	0.318852	0.457263	-0.0162702	0.827419	0.47373	-0.00545362
SNRNP70	0.563814	0.457268	-0.000327125	0.904697	0.504061	-0.0993638
GAS7	0.194444	0.457277	-0.0123674	0.993711	0.504697	-0.0190944
LCE1D	0.766287	0.45729	-0.0171206	0.997725	0.501874	-0.0374343
PTPRCAP	0.565676	0.457295	-0.0374997	0.956192	0.488354	0.010781
LOC107987158	0.616213	0.457325	-0.0157568	0.594774	0.458625	-0.0524484
VSX1	0.561095	0.457344	-0.00449164	0.796768	0.4928	0.00821564
BFSP1	0.300283	0.457344	-0.0324663	0.805535	0.50094	-0.0284995
ZNF503	0.716034	0.457384	-0.0261573	0.783589	0.458908	0.0242575
GPC4	0.417633	0.457395	-0.0229905	0.875008	0.478566	0.0180729
LAMB4	0.816669	0.45741	-0.0208807	0.430821	0.470168	-0.00794709
IL18RAP	0.406201	0.457412	-0.0063015	0.974201	0.486987	-0.0336602
C4orf48	0.174782	0.457427	0.00890141	0.957106	0.480909	-0.00883957
USP54	0.128863	0.457429	-0.0313642	0.84674	0.47714	-0.0268062
LOC107984507	0.472757	0.457448	-0.000620775	0.98301	0.485116	0.0459293
SLC35D1	0.769079	0.457477	-0.0185904	0.965514	0.49191	-0.0904878
ANTXRL	0.721665	0.457482	-0.024252	0.497892	0.457593	-0.0198332
JUN	0.277312	0.457483	0.0112875	2.67992e-08	-0.0169609	-0.380954
OR2A1	0.661906	0.457526	-0.0434216	0.0577061	0.438167	-0.0530671
2023-03-07	0.439012	0.457557	-0.0608251	0.598696	0.46936	-0.00556425
SLC10A3	0.0721114	0.457619	-0.0159757	0.961494	0.496524	-0.0294148
PRSS16	0.182021	0.457621	-0.00787	0.554365	0.466093	0.0181389
HCN1	0.108271	0.457628	-0.0428769	0.861617	0.488134	-0.0273556
C1orf111	0.744854	0.457638	0.0377059	0.663439	0.465906	-0.0051025
SETDB1	0.589378	0.457644	-0.0495457	0.528193	0.438023	0.0442247
TPCN1	0.2847	0.457644	-0.0202387	0.947622	0.502389	-0.0389779
CCDC102B	0.146314	0.457645	-0.0220469	0.0433848	0.444724	-0.0166579
SPRN	0.816791	0.457647	0.0696208	0.942733	0.4812	0.0547347
TRMU	0.37282	0.457654	-0.0397484	0.51423	0.485223	-0.0441937
TSTA3	0.832594	0.457662	-0.0106196	0.575877	0.470442	-0.00437486
CABP1	0.66142	0.457689	-0.0169706	0.939634	0.488161	-0.0360994
RIMS3	0.437229	0.457711	-0.022736	0.109938	0.429343	-0.0697097
PI4K2A	0.462457	0.457715	-0.0861642	0.175649	0.434726	0.0239782
FOXD4L4	0.661657	0.457736	0.0104462	0.194169	0.494824	-0.0217349
MGLL	0.427476	0.457742	-0.0364944	0.143534	0.405726	0.0140383
RAB40AL	0.821395	0.457748	-0.0316397	0.539379	0.45737	-0.0155415
SGTA	0.199332	0.457761	-0.0729636	0.962853	0.493593	0.00345045
B3GNT4	0.799031	0.457803	-0.0397144	0.488651	0.436522	-0.0322401
NSMF	0.523658	0.457811	-0.0190669	0.828461	0.47608	0.0318272
HIST1H2BJ	0.530381	0.457824	-0.00833679	0.852764	0.503489	0.00422299
MARS2	0.734172	0.457826	-0.226548	0.0521687	0.568459	-0.0358029
CDKN2C	0.537977	0.457829	0.00998743	0.915198	0.474506	-0.0542424
UNC13C	0.0297736	0.457847	-0.0212538	0.0359844	0.460286	0.0376508
SLC11A2	0.313257	0.457895	-0.0317825	0.36101	0.460169	-0.0652388
SLC1A1	0.11593	0.457903	-0.0235987	0.697392	0.481326	-0.0279151
CHRNA1	0.617015	0.457907	-0.0115578	0.435223	0.500444	-0.00250378
PRB2	0.0634558	0.457913	-0.0306202	0.789113	0.481028	-0.0241972
CCDC6	0.573861	0.457923	-0.00205506	0.388007	0.433351	-0.0448453
BICDL1	0.666533	0.457934	-0.0330411	0.983588	0.516692	-0.0210488
TSPYL1	0.417026	0.457946	-0.00965682	0.98126	0.499562	0.0306911
LOC112268237	0.646204	0.45795	0.0279153	0.0031644	0.368552	-0.174383
RBFOX2	0.543067	0.45795	-0.0319867	0.557486	0.455001	0.0709569
LY6E	0.431769	0.457979	-0.05009	0.787986	0.494609	0.0223644
OR2C3	0.319707	0.458036	-0.00520078	0.0128691	0.44828	0.00528507
HMX1	0.729747	0.458074	-0.037284	0.9283	0.467547	-0.0026722
CCPG1	0.241888	0.458081	0.000295029	0.394708	0.473425	0.0215902
LRP5L	0.778639	0.458105	-0.0414383	0.765508	0.482984	-0.0522662
HOMEZ	0.582817	0.458127	-0.104504	0.986637	0.485399	-0.0214342
DNTTIP1	0.221271	0.458131	-0.110649	0.485634	0.478213	-0.0755406
NOTUM	0.69291	0.45815	0.00316913	0.6633	0.479865	0.00650884
TREM2	0.165015	0.45816	-0.00471556	0.985421	0.495051	-0.0225156
MICALL2	0.345376	0.458163	-0.103867	0.535258	0.430618	-0.0516732
ZNF22	0.392529	0.458178	0.00904571	0.602947	0.476334	-0.0166686
DDX27	0.765356	0.458209	0.0194645	0.631536	0.447538	-0.0175356
EI24	0.132539	0.458225	0.0147386	0.0852149	0.458988	0.0333183
KCNK7	0.685534	0.458228	-0.0731232	0.166977	0.433454	-0.0173132
TXNDC9	0.628214	0.458235	0.0275507	0.975422	0.46979	0.0269923
CFL1	0.286897	0.458249	-0.150461	2.05768e-05	0.353616	-0.0998651
OR8B4	0.344226	0.45825	-0.0327209	0.70906	0.50684	0.0109368
GTSE1	0.464102	0.458251	-0.0406917	0.917559	0.491066	0.00914465
DCLK1	0.675563	0.458259	-0.0480857	0.867902	0.522665	0.0157714
RUNX2	0.179456	0.458268	-0.0348806	0.450503	0.531904	-0.0330202
PARL	0.681995	0.458273	-0.116043	0.665807	0.456739	-0.0422702
SPACA6	0.257349	0.458277	-0.0238403	0.87028	0.485611	-0.0099878
NRBP1	0.646281	0.45834	-0.0641331	0.760261	0.458067	-0.0200586
TUBD1	0.88648	0.458348	-0.0164759	0.00420733	0.376356	0.136424
SPRED1	0.389579	0.458365	0.0113457	0.966283	0.479857	-0.0123205
LOC105374301	0.0499083	0.458386	0.0271603	0.959396	0.490374	-0.0151387
UBE2F	0.328346	0.458487	-0.0311294	0.828445	0.46564	0.0840266
RASA4B	0.547157	0.458498	-0.0561866	0.632624	0.485194	0.000756928
WDR33	0.6311	0.458515	0.0932347	0.540951	0.560077	0.0244506
IL6ST	0.0612131	0.458544	-0.0750883	1.23694e-09	0.263235	0.388164
ZNF860	0.347959	0.458559	-0.0502001	0.682949	0.490605	-0.0100446
ADGRL1	0.68108	0.458573	0.0022341	0.070382	0.434501	0.02336
PXMP2	0.545357	0.45861	-0.0128275	0.628161	0.458053	-0.0342788
ENY2	0.553059	0.458629	-0.097385	0.911333	0.43792	0.0963532
ATAD3C	0.0275305	0.458648	-0.106831	0.26205	0.498715	-0.0619109
FBP2	0.873808	0.458652	-0.0189236	0.847984	0.436839	-0.0204659
SNX9	0.36958	0.458667	0.00206091	0.79865	0.489358	0.0399188
TIMM50	0.289405	0.45871	-0.122353	0.369011	0.440588	0.00271677
FBH1	0.145422	0.458711	0.0414225	0.910996	0.500376	-0.0147035
GPR35	0.894514	0.458711	0.059364	0.606207	0.447681	-0.0247019
LOC107984097	0.660812	0.458715	0.003526	0.414117	0.432504	-0.0291169
UTP11L	0.719392	0.45874	-0.1248	0.428569	0.431075	0.00667628
MVB12A	0.861821	0.458753	-0.0341128	0.872772	0.544841	-0.0120899
SLC44A1	0.212696	0.458776	-0.032604	0.747717	0.482273	-0.0321612
CCDC83	0.0709351	0.458793	-0.0354203	0.864959	0.482114	-0.0197352
HIST1H4H	0.838694	0.458828	-0.0211382	0.956006	0.478752	-0.00126179
OR3A1	0.586241	0.458859	-0.0178483	0.836074	0.468093	-0.0548247
C10orf126	0.702975	0.45888	-0.0216713	0.903685	0.523711	-0.017976
OR2T12	0.753394	0.458884	-0.0130762	0.874588	0.514751	-0.0155336
LARP6	0.180356	0.458889	-0.061376	0.621709	0.479435	0.0445691
RGS22	0.762971	0.458901	-0.0479532	0.945664	0.474461	0.0180678
HOXD11	0.739809	0.458923	-0.0159081	0.83555	0.523265	-0.00973147
ANKRA2	0.48424	0.458926	-0.0209671	0.987049	0.507745	0.0309097
RTFDC1	0.823172	0.458928	-0.0243868	0.819555	0.557174	0.00720234
TPRKB	0.859939	0.458958	0.000161542	0.97626	0.520878	-0.0394397
ZSCAN29	0.247613	0.458963	-0.00455216	0.906115	0.482457	0.00181546
ANXA11	0.516237	0.458982	-0.0440081	0.48178	0.475694	-0.0364316
CCNC	0.377217	0.459008	-0.100169	1.23694e-09	0.0541613	-0.346222
ERICH6B	0.508043	0.459056	-0.0225681	0.779322	0.48588	7.131e-05
GLE1	0.863969	0.45906	-0.0479852	0.587585	0.475652	-0.00917892
CRB2	0.654164	0.459077	-0.0502616	0.868349	0.473218	-0.0212464
CDC37L1	0.680024	0.459096	-0.0364613	0.768939	0.473498	-0.0649992
SLC5A6	0.354258	0.459121	-0.0158471	0.102247	0.422956	-0.0794139
NPB	0.0221529	0.459123	-0.0387471	0.103509	0.51713	-0.0130618
NUP37	0.489315	0.459149	-0.040883	0.864797	0.47911	0.0112286
C1RL	0.18148	0.459164	-0.0176912	0.335366	0.456012	-0.0202268
DAD1	0.75578	0.459167	0.0181135	0.78708	0.432228	-0.0452051
CHRND	0.519618	0.459168	-0.0159706	0.736851	0.493998	-0.0127282
DDX28	0.804708	0.459178	-0.0735265	0.429357	0.505842	-0.0147849
TAF1B	0.716351	0.45918	-0.0805543	0.649323	0.442133	0.0256351
TEX12	0.16872	0.459186	-0.0227738	0.0789697	0.442304	-0.0231699
SYF2	0.502663	0.459191	0.00336303	0.541768	0.456857	-0.0867953
SLCO1C1	0.449683	0.459192	-0.0116163	0.839684	0.473142	-0.0155212
EBF3	0.428537	0.459206	-0.0159668	0.879772	0.473575	0.026716
DSP	0.865215	0.459225	-0.0355182	0.650518	0.461769	0.0145008
F13A1	0.222614	0.459231	0.0222211	0.5545	0.463027	-0.00973965
ZNF517	0.352571	0.459263	-0.0551521	0.240933	0.439178	0.029178
DEFA3	0.313036	0.459264	-0.00168586	0.690409	0.482499	-0.053704
TBC1D4	0.572566	0.459276	0.0487512	0.385657	0.436059	0.0154768
LONP1	0.355176	0.459305	-0.206247	0.522272	0.54133	-0.0767701
FAM26E	0.253815	0.459326	-0.0317738	0.775484	0.473593	0.0403128
FICD	0.465194	0.459333	0.00717576	0.195187	0.443057	-0.0116149
ANKRD46	0.0102673	0.459336	-0.0523149	0.812228	0.488338	0.00792298
LOC100509620	0.734463	0.459349	-0.0162802	0.740239	0.459642	-0.0372783
WNT3A	0.537507	0.459357	0.016449	0.795986	0.498202	-0.00721002
MYL1	0.586069	0.459363	0.00968343	0.882355	0.476996	-0.0122985
TESMIN	0.695758	0.459377	-0.104931	0.435769	0.419614	0.107699
TK1	0.393941	0.459381	-0.0423471	0.973223	0.501994	0.00907657
GOLGA8H	0.74509	0.459383	-0.0161812	0.00720907	0.385444	0.160362
BCL7A	0.391843	0.459412	-0.0448	0.601956	0.461543	-0.0619453
DTX1	0.859133	0.459431	-0.0256413	0.999811	0.507186	-0.0483614
MRPL53	0.214815	0.45944	-0.139078	0.397631	0.537879	-0.0908866
C1QTNF4	0.622385	0.459447	-0.0481051	0.946866	0.465038	0.00937535
TYRP1	0.250313	0.459464	-0.0103482	0.560148	0.466803	-0.00290101
LRMDA	0.585558	0.459471	-0.00332698	0.871186	0.505682	0.0660818
SLCO1A2	0.339735	0.459506	-0.0658306	0.675245	0.477449	-0.0210563
CLCN2	0.754267	0.459508	-0.0382568	0.2325	0.464068	-0.0453723
RPS12	0.777076	0.459599	-0.0728953	0.439005	0.395947	0.0990804
SH2B3	0.78659	0.459608	0.012214	0.666344	0.459962	-0.0441347
AIM1	0.202165	0.459626	-0.0491049	0.893284	0.482947	-0.0192633
LOC105369669	0.229776	0.459651	-0.00966929	0.548343	0.475292	-0.010928
SPTSSB	0.454644	0.459673	-0.025889	0.541585	0.464338	0.00513623
SMCO3	0.0904967	0.459683	0.00523986	0.97163	0.504298	-0.0142113
PCBP4	0.297232	0.459686	-0.0168778	0.9493	0.492654	-0.0192042
ATN1	0.284692	0.459711	-0.0216619	0.742053	0.470976	-0.00971973
IAPP	0.241085	0.459715	-0.00831832	0.464836	0.469464	-0.0302758
NECAB1	0.25806	0.459726	-0.0699368	0.192708	0.466328	0.0198148
CCDC85B	0.757471	0.459737	-0.0692393	0.903662	0.480519	-0.00119459
ZNF541	0.678232	0.459757	-0.0699145	0.777065	0.476469	0.00482956
CDON	0.233823	0.459782	-0.0339818	0.718387	0.500029	0.0388246
LOC100996365	0.776153	0.459784	-0.0377345	0.837562	0.464753	-0.0552493
DGKE	0.402345	0.45979	-0.0437794	0.448778	0.514567	-0.0356353
LCE1F	0.387205	0.459803	-0.047382	0.891784	0.472895	-0.0199777
GALR3	0.441696	0.459833	-0.0618946	0.740892	0.4849	-0.0458755
DPH7	0.899675	0.459837	-0.00265453	0.844263	0.464768	-0.0615637
USP17L29	0.61163	0.459838	-0.0361356	0.142534	0.421527	0.0288975
SLC25A3	0.275851	0.459861	-0.0593901	0.198381	0.464254	-0.0676224
CCDC108	0.27346	0.459902	-0.00910218	0.434524	0.459086	-0.0157409
NUDT18	0.49941	0.459912	-0.0152612	0.980741	0.492416	-0.0216142
RREB1	0.539191	0.459914	0.0407758	0.735485	0.458866	0.0269514
SRBD1	0.826702	0.45993	-0.00929062	0.642917	0.413168	-0.0605471
PITPNM1	0.694109	0.459962	-0.0979564	0.808235	0.518303	-0.0301033
AGAP4	0.849453	0.459966	-0.0867449	0.298066	0.40223	0.0553503
PLXNB2	0.15385	0.459985	-0.0153058	0.425849	0.500792	-0.0207186
ASB4	0.321842	0.460019	-0.0326348	0.990027	0.493555	0.0174963
TNFRSF4	0.378149	0.460021	-0.0245657	0.778434	0.466215	-0.021107
CCDC82	0.150522	0.460027	-0.027225	0.314012	0.517302	-0.0254545
GSG1	0.721418	0.460041	-0.0271207	0.914863	0.471377	0.0375614
GPR101	0.626071	0.460105	-0.0676552	0.210773	0.437691	0.0182047
RPEL1	0.769499	0.460107	-0.0105334	0.144694	0.434434	0.0025935
TRAF6	0.88493	0.460124	-0.0319741	0.966616	0.487329	0.00850448
LOC101059906	0.681336	0.46014	-0.00605587	0.972143	0.486511	0.0101043
RAB3D	0.800626	0.460191	-0.0363123	0.99802	0.473425	-0.00450201
OSR2	0.128384	0.460233	-0.041093	0.351305	0.457626	0.0226709
CKS2	0.440198	0.460236	-0.0205557	0.992328	0.519991	-0.0369649
LOC102724965	0.0764846	0.460245	0.043987	0.762044	0.489742	-0.0529287
HIST1H2BH	0.794488	0.460256	-0.053596	0.0783106	0.442159	0.0486544
CDK13	0.658	0.460263	-0.0811932	0.919413	0.500333	-0.079938
PGGT1B	0.775056	0.460304	0.0137012	0.00337304	0.144574	-0.020143
FLRT2	0.250007	0.460309	-0.0421774	0.201361	0.483975	0.0142923
KPNA6	0.822029	0.460331	0.0305311	0.942353	0.504061	-0.0926112
ZDHHC12	0.612647	0.46034	0.0128522	0.972538	0.540963	-0.0404091
SP9	0.305383	0.460344	-0.0173775	0.903568	0.468613	-0.0182423
RAB33B	0.169499	0.460355	-0.0308567	0.555286	0.493952	-0.0309888
C6orf62	0.716304	0.46038	0.0239932	0.568278	0.471273	0.064882
TAF13	0.40962	0.46039	-0.0239799	0.427569	0.45174	-0.0132525
TMEM250	0.406331	0.460399	-0.0974493	0.4901	0.46183	-0.0371175
PIH1D1	0.423664	0.460437	-0.00759748	0.360793	0.465993	0.0245807
SSSCA1	0.595251	0.460443	-0.06644	0.260969	0.416072	-0.0421425
IRS2	0.527625	0.460492	-0.0347495	0.336784	0.445815	-0.0353202
NABP2	0.191782	0.4605	-0.0066662	0.948953	0.499728	-0.0789978
CASC3	0.331034	0.460514	-0.0460406	0.462147	0.455104	-0.0150427
BTRC	0.48182	0.46055	-0.0251651	0.355616	0.476328	-0.0412329
C4orf32	0.345269	0.460568	0.0130699	0.870157	0.485837	-0.0380531
KRT84	0.394994	0.460581	-0.0296691	0.879608	0.482813	-0.0210747
MRAS	0.841477	0.460583	-0.0550828	0.995693	0.515796	-0.0303989
ACAP1	0.68964	0.460599	-0.031686	0.739196	0.479848	-0.0356236
BMP2K	0.523588	0.460603	-0.00850743	0.782547	0.470197	-0.0161068
FAM117B	0.223172	0.460607	0.0526045	0.964742	0.517573	-0.0481621
STMN4	0.787692	0.460639	-0.02892	0.635649	0.460955	-0.0366931
TIMM44	0.780438	0.460642	-0.0437121	0.983929	0.525601	-0.0482045
DDX23	0.447363	0.460656	0.000588856	0.291825	0.422651	-0.0610933
FCHSD1	0.661533	0.460656	-0.0214041	0.727951	0.502619	0.063661
ODAM	0.546892	0.460684	-0.00250751	0.998742	0.499765	0.0331415
ABCF2	0.446565	0.460708	-0.0798398	0.95052	0.506563	0.0139083
STK3	0.585224	0.460716	-0.039839	0.790106	0.515864	-0.0129865
PTGFRN	0.33238	0.460732	-0.0128364	0.483885	0.461806	-0.0848403
SESTD1	0.52596	0.460739	-0.0285157	0.670395	0.487177	-0.00240519
PTN	0.562986	0.460749	0.00899467	0.776828	0.507869	-0.0231091
PEA15	0.483808	0.460752	-0.033896	0.610215	0.463577	-0.0436005
HIST1H4A	0.474936	0.460758	0.0142126	0.949559	0.481158	-0.0170119
AGAP11	0.681661	0.460759	-0.0909034	0.813204	0.489163	-0.0244683
SETD1B	0.137937	0.460763	-0.0292447	0.557296	0.506138	-0.0416007
NCAPD3	0.615891	0.460788	-0.0583116	0.016436	0.47538	-0.0100679
MMP21	0.549651	0.460804	-0.0247698	0.852315	0.494059	-0.00637857
STRADB	0.6373	0.460835	-0.0492931	0.865037	0.478395	-0.0531048
DNAJC8	0.0733138	0.460856	-0.043352	0.434898	0.358896	-0.177914
DDX41	0.911518	0.460872	-0.0548294	0.199419	0.425063	-0.129571
HTD2	0.742107	0.460889	0.0105879	0.159988	0.43834	0.0204769
LINC00452	0.0918427	0.460923	0.00452886	0.838201	0.466041	-0.00311082
LUC7L2	0.412833	0.460973	0.00441546	0.242742	0.434399	0.16515
FMNL3	0.821817	0.461	-0.0241995	0.981899	0.463835	-0.101096
ACSL6	0.0207916	0.461003	-0.0323773	0.73294	0.496398	-0.00471561
SMARCD3	0.33031	0.461009	-0.0766839	0.9739	0.494194	-0.0107491
MARCKS	0.94764	0.461026	0.00975977	0.989627	0.487449	-0.00420212
TRUB2	0.611473	0.461027	0.00500912	0.808136	0.452056	-0.0864763
FLCN	0.263982	0.461052	0.029381	0.0784295	0.439644	-0.00867376
UTP23	0.0654038	0.461053	-0.224755	7.18871e-07	-0.0945806	0.315422
PNPLA2	0.332365	0.461093	0.00155664	0.851079	0.463487	0.0178894
MYOZ2	0.228887	0.461107	-0.0446381	0.713197	0.468429	-0.0200467
PRPF40B	0.614904	0.461112	-0.0820951	0.57159	0.450392	-0.0373455
RPS4X	0.885277	0.461126	-0.0498404	0.669174	0.509027	0.0195485
YBX3	0.790449	0.461143	-0.00160208	0.720768	0.48287	-0.0424208
WBP5	0.275578	0.461149	-0.0202571	0.583525	0.477022	-0.0743647
OR4F3	0.709722	0.461194	0.0104507	0.195819	0.41799	0.0493297
SSNA1	0.320892	0.461203	-0.0101432	0.949018	0.488369	-0.0248431
CRTC1	0.862312	0.461204	-0.0376525	0.995601	0.495761	0.0498477
EIF2B1	0.528837	0.461214	-0.03376	1	0.544798	-0.0370849
RAVER2	0.377692	0.461223	-0.0732291	0.00174366	0.404431	-0.121045
MYCBP2	0.486928	0.461225	0.00495775	0.451486	0.443167	-0.118003
LCN2	0.778898	0.461244	0.0191123	0.972869	0.491356	-0.00474255
LOC650293	0.756013	0.461247	0.0180966	0.55603	0.480381	-0.0186251
CRX	0.407266	0.461258	-0.0228875	0.973651	0.484118	0.0217913
PIGF	0.216585	0.461265	-0.00968305	0.0206671	0.44665	0.0464571
PDZK1	0.945946	0.461269	0.0569015	0.826192	0.446	0.0450012
TMEM176B	0.416743	0.461272	-0.0132507	0.969502	0.47983	0.00245129
PIGB	0.0210098	0.461303	0.0418956	0.00394144	0.442021	0.0647781
TMEM151A	0.442465	0.461309	-0.0465358	0.964755	0.494065	-0.039422
AADACL3	0.196914	0.461312	-0.0105776	0.338432	0.463677	-0.0484359
CNTNAP3	0.577457	0.461315	0.00170955	0.566226	0.489318	-0.0463263
FAM19A3	0.30068	0.4614	-0.00901373	0.000182037	0.392591	-0.16778
ORC3	0.811999	0.46142	0.0443734	0.400448	0.468928	-0.00261836
PIM1	0.316053	0.461437	-0.027012	0.573045	0.453362	-0.043823
NKPD1	0.128473	0.461448	-0.026582	0.74263	0.497941	-0.00839192
RASGRP4	0.0288271	0.461461	-0.0583046	0.768806	0.526878	-0.0387454
CLEC18B	0.426588	0.461468	-0.0280811	0.532976	0.465383	0.0123705
HCAR1	0.379195	0.46149	-0.045764	0.871131	0.457015	0.0171451
FAM104A	0.852099	0.46152	-0.00859494	0.94896	0.475835	-0.071773
ZDHHC4	0.387128	0.46154	-0.0463191	0.512855	0.469139	0.000384891
CSF1	0.541683	0.46154	0.016317	0.544433	0.45564	-0.107923
RPS27	0.851453	0.461541	-0.148647	0.296301	0.409184	0.0332968
C1orf232	0.51567	0.461562	-0.0326245	0.882569	0.480426	-0.0495819
WDR47	0.878634	0.461572	-0.0371884	0.26241	0.459644	-0.0671274
MYO5A	0.502306	0.461613	0.0177953	0.277641	0.452961	0.0639484
FITM2	0.993751	0.461623	-0.0262761	0.856219	0.456246	-0.0517926
FLT4	0.27885	0.461626	-0.000554069	0.415917	0.47301	0.0158021
NES	0.365345	0.461632	0.0244597	0.990357	0.492083	-0.0617815
GMEB2	0.524917	0.46166	-0.0351012	0.991504	0.457813	-0.048957
CAPN2	0.522854	0.461661	-0.0264311	0.856342	0.492991	-0.0618991
HOXC8	0.792341	0.461662	-0.0492209	0.598958	0.473383	-0.0533809
FANCG	0.739855	0.461688	-0.0231878	0.919393	0.53544	-0.0322848
ULK2	0.23534	0.461689	-0.0480543	0.363939	0.458648	-0.0187671
CSDC2	0.370802	0.461707	-0.00743156	0.663125	0.47726	-0.00245909
PYM1	0.657266	0.461724	-0.0767855	0.859399	0.481953	0.0659889
AOC1	0.544119	0.461729	-0.0115364	0.425956	0.473432	-0.0477174
CREB3L3	0.596397	0.461759	-0.0482471	0.708149	0.492999	0.00271607
TRIM69	0.339434	0.461793	-0.0465575	0.679112	0.469819	0.0646249
NOTCH3	0.137345	0.461795	-0.0398729	0.366729	0.480035	0.00551198
DOK1	0.983236	0.461854	-0.0113424	0.547227	0.448469	0.0278749
CD83	0.671413	0.46186	0.00229328	0.490181	0.445324	0.0214101
ATP5B	0.503592	0.461868	-0.10279	0.479914	0.473136	-0.00365132
CHCHD4	0.89509	0.46187	-0.113485	0.526727	0.527642	-0.0123129
CNIH1	0.892762	0.461871	-0.00916806	0.704946	0.494347	-0.0138551
PAK2	0.242632	0.461911	-0.0430384	0.934194	0.465914	0.0645024
C4orf3	0.481749	0.461914	-0.0360811	0.778371	0.46488	-0.0194118
PRF1	0.741003	0.461919	-0.0549484	0.912816	0.501832	0.00570255
LOC107984138	0.511915	0.461933	0.0260332	0.815328	0.47074	0.0784848
HSPBAP1	0.898647	0.461946	-0.0809806	0.951275	0.514617	-0.000754974
CXCL11	0.520922	0.461948	-0.0231151	0.828064	0.475404	-0.0399046
TULP1	0.588698	0.461964	-0.0348729	0.555628	0.460215	0.0411336
TMC3	0.139173	0.461965	-0.0179567	0.913569	0.497112	0.0027119
ATRX	0.196408	0.461981	-8.38147e-05	0.00201473	0.396238	0.176743
SHOX2	0.369711	0.462013	-0.0201454	0.89816	0.480566	-0.0257574
DUS3L	0.573504	0.462014	-0.0196846	0.761904	0.489006	-0.0290233
SNED1	0.929571	0.462015	-0.0145343	0.93175	0.527325	-0.0599484
MAPKAPK2	0.313205	0.462024	0.0625074	0.409264	0.450112	-0.00680871
VSIG2	0.134422	0.462029	-0.0610332	0.674616	0.478973	-0.00100946
TBX5	0.424281	0.462058	-0.04077	0.895521	0.473771	-0.0536893
MS4A5	0.596988	0.462063	-0.0690048	0.967656	0.488399	-0.017471
NKX3-2	0.57123	0.462063	-0.03058	0.906777	0.497238	-0.0152592
IFIT1B	0.268019	0.46208	-0.0435504	0.664267	0.473918	-0.013542
KIAA2022	0.423985	0.462082	-0.0470423	0.030897	0.388994	0.0513498
CATSPERZ	0.478762	0.462101	-0.0675014	0.580353	0.460154	-0.00543318
LOC100130451	0.348602	0.462106	-0.0449302	0.79193	0.487172	-0.00475915
PSMC2	0.927778	0.462131	-0.0386379	0.901695	0.467853	-0.0373395
CHRNB2	0.698608	0.462147	-0.0195029	0.798147	0.469206	-0.075893
MDM2	0.335085	0.462148	-0.0438058	0.523842	0.474143	-0.0230973
OR11H2	0.575046	0.462149	-0.060451	0.298922	0.443202	0.00617331
GPR88	0.257857	0.462168	-0.0298214	0.994824	0.490513	-0.116112
ZNF880	0.308778	0.462181	-0.0265026	0.827342	0.481766	-0.00981591
SLC18A3	0.225495	0.462192	-0.0670307	0.713754	0.461523	0.0144662
LOC107986762	0.660556	0.462201	-0.0460939	0.991916	0.492442	-0.034747
CYB5A	0.680823	0.462212	0.0032596	0.981999	0.517714	-0.0286726
DNAH1	0.303159	0.462212	-0.0264653	0.995533	0.52561	-0.0228778
KLHDC1	0.815177	0.462217	-0.0801557	0.630854	0.439899	-0.0336674
SYNE1	0.336523	0.462227	-0.0227161	0.265706	0.489123	0.0176336
TAF12	0.191913	0.462233	-0.0471609	0.223204	0.434247	-0.111695
FBXO46	0.488757	0.462245	-0.066084	0.65987	0.504005	-0.0443403
RNF133	0.354084	0.462302	-0.0112351	0.496889	0.466186	-0.00438652
ACOX3	0.33137	0.462325	-0.0173535	0.893485	0.470969	-0.0296108
CCER1	0.861147	0.462357	-0.0347981	0.350481	0.45354	0.0272925
CRYBA4	0.469195	0.462374	-0.0411429	0.972657	0.487512	-0.00822406
FRMD8	0.661476	0.462394	-0.0367708	0.686649	0.454393	-0.0131261
FAM175B	0.216787	0.462436	-0.0618147	0.894613	0.487424	-0.0261863
LOC107986244	0.575981	0.462463	-0.0757103	0.819919	0.514205	-0.0229829
CSF3R	0.621591	0.462488	0.00285313	0.737286	0.473449	-0.103279
HOXD12	0.584334	0.4625	0.0282032	0.987871	0.489207	-0.0106425
FAT4	0.681097	0.462511	0.0205568	0.988057	0.478813	-0.0470685
LUZP1	0.53479	0.462537	-0.0342703	0.132233	0.447565	-0.0656884
ZNF705D	0.704874	0.462539	-0.0428138	0.730477	0.480233	0.0668524
TLR4	0.243826	0.462555	-0.0328419	0.891341	0.475176	0.0116913
SMKR1	0.611975	0.462567	-0.0179537	0.09389	0.429469	-0.0204407
KRTAP10-12	0.809466	0.462574	-0.0317775	0.999996	0.505988	0.0237952
NOTCH2NL	0.923403	0.462579	0.0358392	0.991178	0.485608	-0.0920337
GADD45A	0.934714	0.46258	-0.0111076	0.159025	0.431209	-0.0811803
PI4K2B	0.684721	0.462643	-0.0239776	0.51477	0.444954	-0.0825865
LRRC71	0.814923	0.46265	0.0403623	0.993228	0.470565	-0.0410941
SAFB2	0.153061	0.46265	-0.029771	0.830353	0.475946	0.0540897
PDE3A	0.0922226	0.462667	-0.00930696	0.695589	0.461201	-0.024232
PPP1R17	0.511496	0.462683	-0.0874457	0.910724	0.478427	-0.0571188
CCDC42B	0.342047	0.462685	-0.0755719	0.249909	0.559953	-0.0682762
OXCT2	0.604843	0.462688	-0.0350299	0.913704	0.473735	-0.116091
KATNA1	0.341684	0.462711	-0.00822699	0.169103	0.437885	-0.055585
BMP8B	0.727885	0.462731	-0.0138299	0.646389	0.463267	-0.0671182
GRM5	0.390149	0.462732	-0.0558876	0.101358	0.441756	0.0380684
TEX33	0.221722	0.462735	0.00751563	0.659362	0.479487	0.00421407
SMCO2	0.471462	0.462736	-0.0326541	0.984557	0.483736	-0.0280303
C7orf62	0.464225	0.46275	-0.0427499	0.868226	0.479214	-0.0358406
MYT1	0.961948	0.462751	-0.0163552	0.685064	0.46253	0.0516389
EPOR	0.804812	0.46276	-0.0466679	0.426676	0.540665	-0.0455067
ALDH18A1	0.0609334	0.462763	-0.110545	0.521314	0.465468	-0.00805654
RNF130	0.672327	0.462804	0.0376105	0.581807	0.475711	-0.00187482
HIST1H1T	0.769551	0.462805	-0.0598492	0.579869	0.457212	0.0234157
FABP6	0.364056	0.462811	0.0168273	0.563136	0.478785	0.00983919
HELT	0.494738	0.462849	-0.0376569	0.370336	0.456576	0.032071
TCTE3	0.736611	0.462863	-0.00345076	0.930292	0.472963	-0.011287
P2RX6	0.590815	0.462865	-0.039293	0.806945	0.467696	-0.0101346
SMARCA2	0.370102	0.462869	-0.0351717	0.856236	0.483157	0.00597385
UBE2Q1	0.991056	0.462889	0.00398341	0.496311	0.444831	-0.0785232
RHEB	0.952315	0.462899	-0.0312901	0.825357	0.492242	-0.0077568
LRRC40	0.237328	0.462921	-0.0341537	0.653467	0.498667	-0.0645147
C8orf33	0.856554	0.46295	-0.00572661	0.678757	0.489149	-0.0206161
KCNC4	0.92081	0.462976	-0.00418412	0.770529	0.462457	-0.0799215
KRT34	0.461024	0.462991	-0.031034	0.938768	0.488967	-0.0154063
SAP130	0.489482	0.463021	-0.012761	0.447324	0.434711	0.0527187
CGB7	0.666679	0.463033	-0.0185143	0.867811	0.47241	-0.0230625
MATN1	0.996592	0.463047	-0.0322512	0.423994	0.439102	-0.0359149
PIP5K1B	0.27573	0.463049	0.00951028	0.127255	0.420884	-0.0337012
AIM2	0.814972	0.463055	0.0293699	0.824317	0.497944	-0.0608406
LY6G6C	0.565419	0.463066	-0.0139651	0.169935	0.446656	-0.0103968
IRF4	0.708468	0.463113	0.00142405	0.276794	0.458308	-0.0235597
KAT6A	0.131446	0.463114	-0.0473358	0.797914	0.47534	-0.0352801
MCHR1	0.419598	0.46312	-0.0571453	0.937481	0.473793	-0.00746931
GPR183	0.939557	0.46314	-0.0192186	0.873007	0.495805	-0.00703555
THRA	0.719052	0.463165	-0.0805471	0.765483	0.523452	0.0169841
AGPAT6	0.625669	0.463183	-0.000196643	0.728769	0.481712	-0.134667
TNFSF10	0.729637	0.46319	-0.0517068	0.999582	0.512268	-0.00193181
CD2AP	0.820996	0.463195	-0.0676055	0.0043598	0.391988	0.055933
ABHD15	0.427267	0.463196	-0.0543833	0.636352	0.488324	-0.0414095
HNRNPA0	0.417253	0.463224	-0.0195764	0.824859	0.498136	-0.0113724
GRXCR1	0.00896483	0.463229	-0.0824554	0.816819	0.506428	-0.0329943
MTG2	0.559179	0.463235	-0.163542	0.882369	0.526323	-0.053292
CHRNA10	0.871418	0.46329	-0.0672321	0.982113	0.485383	-0.0108208
PODXL2	0.589004	0.46338	-0.0506152	0.953386	0.509846	-0.00858549
FGFR3	0.934192	0.463397	0.00686378	0.994933	0.498753	-0.0331175
CCHCR1	0.595351	0.463454	-0.00977576	0.859329	0.471621	-0.0195045
NFKBIL1	0.485722	0.463457	-0.029873	0.874001	0.488594	0.0317861
CLEC2A	0.419434	0.463474	-0.0604454	0.261246	0.449485	-0.0513175
CSNK2A1	0.287918	0.463486	0.0311933	0.00589405	0.413446	0.0751589
EIF4G3	0.612751	0.463514	-0.00632809	0.980198	0.48051	-0.035239
ARHGAP15	0.486591	0.463515	-0.00444777	0.838611	0.485732	-0.0570358
S100A6	0.249374	0.463516	-0.00305838	0.900548	0.48594	-0.0442233
OR4F29	0.801848	0.463524	0.0210415	0.816622	0.459087	0.0100008
ZNF714	0.726842	0.463546	-0.0528067	0.991981	0.472197	-0.00336682
RIT2	0.68182	0.463565	-0.00851134	0.620047	0.497729	0.001155
HNRNPC	0.694205	0.463571	0.0260107	0.863581	0.508873	0.00771785
ROCK2	0.227984	0.46359	0.0356637	0.654824	0.470276	-0.0810821
CCL4	0.745362	0.463602	-0.0982088	0.947316	0.518369	-0.0423024
CENPA	0.975102	0.46362	-0.00681853	0.7181	0.404253	0.0557163
GGH	0.255684	0.463621	-0.0514727	0.337955	0.463835	0.0120287
PRDM5	0.570904	0.463625	-0.0505142	0.892549	0.500167	0.0152817
CLPTM1L	0.325005	0.46365	0.0011085	0.589812	0.463371	0.0314162
DNMT3A	0.934468	0.463654	-0.0259336	0.978408	0.491817	-0.0170456
HSFX2	0.91433	0.463666	-0.0195842	0.989071	0.5078	-0.00941079
PPP1R2	0.527896	0.46367	-0.0433554	0.99499	0.512665	0.0206765
GLIPR1L1	0.244901	0.463678	-0.0143098	0.53088	0.470946	-0.0203445
VAV1	0.564352	0.463679	-0.0540247	0.354999	0.451378	-0.0270841
SDCBP	0.311753	0.463691	-0.0409192	0.20926	0.469274	0.0140651
PAXBP1	0.707998	0.463713	-0.033519	0.526763	0.443914	-0.0333293
LAMC1	0.703519	0.463721	0.0204783	0.654549	0.491958	-0.020432
USP17L13	0.236634	0.463742	-0.0200578	0.779827	0.477589	0.0254481
FAF1	0.749175	0.463756	-0.00844036	0.0883152	0.421219	-0.101525
PRDM1	0.185399	0.463759	-0.00834955	0.118027	0.436413	0.123034
PHF1	0.350242	0.463777	0.061859	0.935422	0.457842	0.00711825
KCNK9	0.489961	0.463782	-0.0594324	0.457898	0.483091	0.0124906
MTG1	0.487229	0.463793	-0.0414403	0.979698	0.517503	-0.0406183
C10orf2	0.25753	0.463798	-0.204199	0.435895	0.492559	-0.056919
TMEM69	0.636518	0.463826	-0.0454116	0.922899	0.503205	-0.0161446
MAP3K1	0.201102	0.463829	-0.0377769	0.0490644	0.447936	-0.122959
DIS3	0.685348	0.463842	-0.0914768	0.615607	0.573903	0.00483326
WDR37	0.905489	0.463845	0.00288001	0.963224	0.506234	-0.0628485
NFS1	0.792638	0.463863	-0.0957234	0.926249	0.524963	0.104476
TMEM14E	0.320878	0.463866	-0.0601602	0.888418	0.47988	-0.0240794
POC1B	0.736858	0.46387	-0.0626605	0.995277	0.495578	-0.0270063
SSH2	0.105329	0.463876	-0.0633465	0.738474	0.533919	-0.0180998
LRRC61	0.184855	0.463886	0.0147479	0.987608	0.476077	-0.0628007
SUCLG2	0.779559	0.463887	-0.0203001	0.865499	0.528409	-0.0112828
AQP2	0.140896	0.463902	-0.0353109	0.680557	0.468259	-0.0367472
KIAA1598	0.560095	0.463911	-0.0752975	0.270449	0.456227	0.0179238
VLDLR	0.25575	0.463927	-0.00351105	0.855322	0.490046	-0.0227925
METTL4	0.446185	0.463944	-0.0567398	0.359039	0.47453	-0.031507
AGPAT2	0.520711	0.463945	-0.0265237	0.173767	0.440782	-0.0141914
ZNF671	0.508255	0.463972	-0.0163496	0.336346	0.460692	-0.000682904
PPP1R12A	0.958052	0.464015	-0.0701866	0.888202	0.459292	-0.121555
ABHD17B	0.734032	0.464028	-0.017499	0.836017	0.474869	-0.014724
NSMCE4A	0.952545	0.464049	0.0392323	0.616537	0.451477	-0.0102834
LEPROT	0.468843	0.464053	-0.00243353	0.311802	0.454363	-0.0848027
POC1B-GALNT4	0.604428	0.464053	0.00323662	0.70899	0.467326	0.0166843
MTX2	0.435874	0.464084	-0.0423491	0.97229	0.505211	-0.0242031
DCN	0.756355	0.464098	-0.0173764	0.46502	0.465088	-0.0303767
nontargeting_ACTGAGTGGGTAACACGCAT	0.194174	0.464141	-0.00490344	0.75907	0.491214	-5.22704e-05
PTHLH	0.62374	0.464144	-0.0364915	0.577289	0.466404	-0.0411129
TCF3	0.579139	0.464148	-0.0107814	0.473525	0.481319	0.0114684
RNFT2	0.601781	0.464156	0.0009895	0.542752	0.452434	-0.0578808
SLC22A15	0.397321	0.464201	0.0423597	0.159836	0.432846	-0.102743
GRIP2	0.0373315	0.464205	-0.0176897	0.763511	0.49614	-0.0477467
PITX2	0.936354	0.46421	-0.00707758	0.964602	0.506495	-0.0301774
CD69	0.7966	0.464226	-0.0177481	0.812205	0.461806	0.0485426
EPCAM	0.6202	0.464233	0.0247106	0.845708	0.46396	-0.00290782
IQANK1	0.413387	0.464236	-0.000559753	0.947283	0.485507	-0.021155
ZNF805	0.877332	0.464253	-0.0415547	0.549673	0.486795	0.0229174
JUND	0.709018	0.464259	-0.0444262	0.362533	0.441667	0.0619885
RBM12B	0.615716	0.46426	-0.0697996	0.866123	0.454288	-0.00447946
BLVRA	0.606434	0.464268	-0.0634477	0.975239	0.523018	-0.00441092
KIAA1211	0.681209	0.46428	-0.0228735	0.537432	0.467469	0.0179883
SLC38A1	0.29319	0.46428	-0.0585433	0.544239	0.455223	-0.0628572
RRAGA	0.863168	0.464325	0.0289126	0.793148	0.449486	-0.0381866
SHE	0.705903	0.464338	-0.0161392	0.871391	0.457836	0.00149119
HES7	0.812219	0.464348	-0.0150944	0.466543	0.514359	-0.0321017
RARG	0.513818	0.464351	-0.0476132	0.897921	0.443585	0.0456496
SPESP1	0.477721	0.464367	-0.040809	0.276401	0.450588	0.0404257
OR1F12	0.634513	0.464369	-0.0401445	0.990103	0.48649	0.0385247
SLC24A5	0.420539	0.464369	-0.0371246	0.623805	0.46668	0.0511369
NEK2	0.679894	0.464372	-0.0596968	0.825113	0.498428	0.0275789
TFDP1	0.65098	0.464392	-0.0242666	0.785072	0.478165	-0.0656286
ASAP1	0.335005	0.464393	-0.00965216	0.619096	0.464601	0.0104874
CTSH	0.403328	0.464403	-0.02951	0.992147	0.505277	0.00751704
LDHB	0.343462	0.464409	-0.0629167	0.933698	0.476334	-0.00434132
GALNT9	0.861742	0.46441	-0.0297577	0.566928	0.452385	-0.0463672
FANCF	0.826467	0.464411	0.0087936	0.802714	0.514782	-0.0268139
IGSF22	0.499698	0.464419	-0.0128472	0.993762	0.52016	-0.0104152
INTS8	0.895776	0.464421	-0.059912	0.992663	0.509303	0.106688
TMEM59L	0.0817038	0.464428	-0.0549486	0.45495	0.456902	0.0174085
C12orf66	0.149519	0.464429	-0.0481151	0.165019	0.466725	0.00520252
FAN1	0.210587	0.464439	-0.0403663	0.674445	0.466965	0.0149309
IER5L	0.443968	0.464447	-0.00669573	0.74298	0.440783	-0.0464969
RPL41	0.539412	0.464459	-0.0564205	0.0321126	0.423279	-0.126569
TDRP	0.617173	0.464478	-0.0459512	0.843093	0.490215	0.00625188
AXDND1	0.33702	0.464479	0.0190111	0.592714	0.467686	-0.00355251
PHF6	0.397428	0.464484	-0.00678894	0.517717	0.470976	0.114964
PLEKHA7	0.690153	0.464515	0.0150146	0.97234	0.480335	-0.0276675
GTF2IRD2	0.306047	0.464518	-0.0328816	0.670173	0.492085	-0.045734
ANKRD30BL	0.580603	0.464596	-0.0170939	0.890125	0.504925	-0.0391983
USP28	0.288567	0.464603	-0.0103978	0.384862	0.461413	0.0258405
SHC2	0.350452	0.464604	-0.0150267	0.172491	0.452915	0.0114487
CKAP2	0.824753	0.464618	-0.0588893	0.910063	0.483761	-0.0500575
POM121L2	0.318657	0.464626	-0.0345366	0.905807	0.474243	0.0654946
EEF1AKMT4	0.812758	0.464638	-0.0359366	0.161611	0.439945	0.0195356
AGO4	0.531555	0.464651	-0.0432765	0.409931	0.444426	-0.11596
FAM134A	0.127387	0.464656	0.0169165	0.272068	0.465177	0.0215708
MRPL3	0.0540062	0.464688	-0.089282	0.327329	0.509127	-0.0787952
PSEN2	0.716361	0.464695	-0.0250505	0.594756	0.443748	-0.0445243
C19orf45	0.444779	0.464712	-0.0738634	0.760922	0.468984	-0.0118074
FGF9	0.395243	0.464724	-0.0229146	0.596205	0.468348	0.0409704
MYC	0.14701	0.464767	-0.15876	0.66841	0.53247	-0.0270672
SOCS7	0.477503	0.464774	-0.0112839	0.99928	0.499294	-0.0183249
BIN2	0.758851	0.464804	-0.0361546	0.981197	0.491719	-0.108043
ZNF185	0.790449	0.464811	-0.027441	0.946627	0.490034	0.023827
FASTKD1	0.357483	0.464812	-0.00657372	0.716051	0.473962	-0.00314609
KCNK16	0.323543	0.464832	-0.00747788	0.415461	0.451643	0.0505487
GBX2	0.808086	0.464843	-0.0307498	0.989214	0.521494	-0.0128669
MAK16	0.797845	0.464871	-0.0626993	0.041775	0.246512	-0.197519
KCNF1	0.452854	0.464877	-0.0314866	0.303251	0.484057	-0.0131087
C5orf63	0.75331	0.464881	-0.0392927	0.0542606	0.436949	-0.0108912
LAMTOR5	0.738952	0.464887	0.0106319	0.114074	0.423386	-0.0962435
CYP51A1	0.630523	0.464895	-0.0162198	0.174922	0.451992	-0.0573529
ALOX5AP	0.171888	0.464896	-0.0114795	0.459498	0.527896	0.0127464
CENPL	0.790483	0.464897	0.0371887	0.293685	0.428535	0.0352887
MEX3B	0.285288	0.464897	-0.0171868	0.856274	0.480017	0.03256
C17orf107	0.993616	0.464916	-0.0640264	0.502214	0.462692	-0.0392192
RGPD5	0.813092	0.464919	-0.0400272	0.879335	0.468905	-0.0272917
TBL1Y	0.372069	0.464919	-0.0245968	0.708072	0.497094	-0.0436703
ISOC2	0.801854	0.464928	-0.0649261	0.634204	0.502329	-0.0300343
HFE2	0.0955416	0.464942	-0.0319894	0.52138	0.450326	-0.0357151
SPDYE17	0.715185	0.464957	-0.0586336	0.982238	0.491795	0.0207723
ANP32B	0.697985	0.464957	0.00531121	0.47094	0.452827	0.0704136
ZSCAN22	0.464197	0.465	-0.0430215	0.658528	0.479839	-0.0582007
LRFN2	0.607017	0.465025	-0.0270731	0.525296	0.473124	0.0315788
PIK3R3	0.288001	0.465027	-0.0441765	0.0967247	0.447231	-0.0707426
PYGO1	0.475868	0.465027	-0.0191346	0.980292	0.506187	0.0301812
SPAAR	0.141734	0.465029	0.0320795	0.446666	0.46967	0.0188838
C18orf54	0.298736	0.465042	-0.0610491	0.772241	0.484651	-0.0351117
TRMT12	0.602392	0.465049	-0.00531431	0.926617	0.482328	0.0083654
MBOAT2	0.734213	0.46505	-0.0373518	0.552733	0.458266	-0.00908633
SCP2D1	0.662975	0.46506	-0.00317853	0.919264	0.505939	-0.0312746
NBPF10	0.904851	0.465077	-0.0127789	0.810042	0.518291	0.00168196
KRT83	0.899003	0.465091	-0.094511	0.655667	0.455302	-0.0901744
RYR2	0.951911	0.465094	-0.024714	0.715991	0.454542	-0.00120226
RSPH6A	0.791211	0.465097	-0.00800336	0.909568	0.492438	-0.0317569
YIPF1	0.813486	0.465104	0.0133397	0.288637	0.443114	-0.116
LINC00483	0.71933	0.465105	-0.0208305	0.685965	0.483937	-0.0244405
TRIM63	0.875751	0.465108	-0.0222488	0.109183	0.480224	-0.0747874
GYS2	0.104668	0.465111	-0.0258601	0.967	0.490137	0.0241229
DCTN5	0.754127	0.465126	-0.00500772	0.590161	0.412005	-0.00357153
CNN1	0.447485	0.465161	-0.0538859	0.59917	0.468054	0.0157326
LMO3	0.555153	0.465166	-0.0506419	0.909279	0.488248	-0.000309101
PCM1	0.471395	0.465172	-0.00648644	0.328947	0.480851	0.0173868
ADAM21	0.298515	0.465174	-0.0196743	0.771589	0.479496	-0.0331254
GAB2	0.903792	0.465177	-0.0806562	0.522267	0.478362	-0.0828762
PLA2G4C	0.414529	0.465183	0.00874999	0.58503	0.481973	-0.0375909
PRRC2B	0.714122	0.465185	-0.0277281	0.505323	0.42851	0.100852
TPH2	0.913862	0.465193	0.0169531	0.654114	0.510187	-0.0611421
MFSD13A	0.278405	0.465196	-0.0209267	0.969346	0.517333	0.0480791
TAC3	0.902724	0.465196	-0.0540492	0.821328	0.502662	0.000152816
IRX6	0.487812	0.46521	-0.00785765	0.327079	0.467131	-0.0576077
RRN3	0.901693	0.465217	0.0464478	0.659374	0.42476	0.077538
DNALI1	0.00330528	0.465218	-0.0233302	0.498469	0.479098	-0.0489653
C7orf43	0.81135	0.46523	-0.00403617	0.809414	0.471245	-0.0400945
RPRD2	0.793945	0.465236	-0.0561044	0.86084	0.513441	-0.0839741
CCNK	0.86506	0.465262	-0.0513814	0.85176	0.507782	-0.0743819
ZNF431	0.720676	0.465285	-0.0374382	0.603506	0.458772	0.00738929
TMEM215	0.106967	0.465292	-0.0234504	0.790708	0.484949	0.0314859
HYLS1	0.778944	0.465301	-0.0611292	0.844624	0.473416	0.0320631
RLN2	0.433762	0.46531	-0.0262113	0.978399	0.485799	-0.0416827
DCUN1D5	0.533537	0.465324	-0.0838395	0.976437	0.483081	-0.0846429
ASF1B	0.243697	0.465333	-0.0219853	0.525527	0.44562	-0.0248532
RFESD	0.258423	0.465343	-0.0112203	0.754034	0.482652	-0.00512232
LOC101927503	0.962339	0.465348	0.0403915	0.988787	0.485288	-0.0330333
DPPA4	0.703553	0.465359	-0.0493867	0.818511	0.480711	-0.0341566
SRRM5	0.235574	0.46536	-0.00671802	0.525021	0.468869	0.0279314
ADCY10	0.163712	0.465366	-0.0262026	0.675626	0.509884	-0.0403907
CASC1	0.568535	0.465377	-0.0212303	0.630247	0.495465	-0.0231703
RMDN3	0.581365	0.465379	0.00684121	0.984607	0.477797	0.0486274
PFN2	0.556641	0.465398	-0.0220876	0.520449	0.485921	-0.0322278
DROSHA	0.739092	0.46541	-0.0450373	0.834701	0.483057	0.0170112
PIWIL1	0.741506	0.46541	0.00313597	0.892195	0.499736	-0.000691845
TRIM29	0.423335	0.465425	-0.0605903	0.624769	0.475391	-0.0167035
P4HA1	0.630731	0.465433	-0.0404808	0.977325	0.484553	0.0288592
MTUS2	0.354207	0.465437	-0.0103668	0.910094	0.482112	0.000742264
CPA1	0.315798	0.46544	-0.0353947	0.0722896	0.435823	-0.00258458
GMCL1	0.546203	0.465442	-0.0172822	0.544161	0.460629	0.0142784
ADAP2	0.576249	0.465446	-0.0813572	0.472305	0.4664	-0.0695971
MAP4K3	0.497743	0.465448	-0.0154741	0.854465	0.46459	0.00360794
LOC390877	0.299756	0.46548	-0.0621731	0.403901	0.472188	0.0234332
CR2	0.576815	0.465501	-0.00940776	0.591011	0.465597	-0.0139133
GPR156	0.464218	0.465511	-0.0241101	0.943149	0.479921	-0.0142844
ATP8B4	0.631753	0.465521	-0.0334933	0.966278	0.507717	0.00681137
LOC112268052	0.299433	0.465522	-0.0143792	0.315585	0.453738	-0.0344966
ABCC10	0.557714	0.46553	-0.0354562	0.375164	0.431417	-0.00156429
RD3	0.681918	0.465532	-0.0521655	0.697476	0.43465	-0.0697125
ARID2	0.644689	0.465539	-0.0243177	0.000104932	0.34827	-0.167344
C18orf25	0.521619	0.465547	-0.0446007	0.16431	0.444455	-0.0417803
DOLK	0.690843	0.465571	-0.121386	0.950587	0.497688	-0.12974
ERLIN1	0.490759	0.465573	-0.0369071	0.500121	0.540824	0.000440616
AMH	0.437113	0.465588	-0.0612569	0.463059	0.454521	-0.0124068
TTC5	0.512989	0.465591	-0.0528078	0.486833	0.455771	-0.053817
LOC107985773	0.461955	0.465612	-0.0371976	0.0518164	0.445607	0.0325761
TANC1	0.57333	0.465646	-0.00926032	0.338232	0.45019	0.0335266
NMD3	0.392908	0.465662	-0.00633002	0.919613	0.487382	-0.0460319
TKTL2	0.26349	0.465674	-0.027994	0.84962	0.485454	-0.0141618
KCNIP4	0.595603	0.465691	-0.0141288	0.754806	0.472257	-0.0466305
EFHC1	0.409595	0.465694	-0.0364232	0.529405	0.474984	0.0347018
PRR20D	0.820258	0.465696	0.0360051	0.707657	0.459017	0.0509527
DCAF4L1	0.739257	0.465707	-0.0368379	0.898812	0.510758	-0.0205037
YAE1D1	0.933264	0.46571	-0.0512164	0.108308	0.404051	0.0102488
ECH1	0.241369	0.465725	-0.0699416	0.751491	0.512419	-0.0648007
OR2Y1	0.593077	0.46573	0.00415549	0.993785	0.494569	-0.00522584
ALG10B	0.634855	0.465735	-0.0472052	0.930501	0.508727	-0.0736642
MELTF	0.765532	0.465735	-0.0277003	0.993936	0.513439	-0.0581047
SERBP1	0.396643	0.465736	-0.0300898	0.0040114	0.415844	-0.0116963
TIMP2	0.379321	0.465737	-0.0168774	0.93206	0.480814	-0.0230594
ATG9A	0.495709	0.465744	-0.0132482	0.447711	0.469613	0.00784354
C3orf80	0.510209	0.465744	0.0135481	0.836475	0.47735	-0.0417198
ITGB7	0.790258	0.465747	-0.0357189	0.989933	0.486537	-0.0633323
CIB4	0.482916	0.465757	-0.0413122	0.887886	0.48312	-0.0205939
IDH3G	0.311103	0.465775	-0.023752	0.929531	0.487192	-0.0254314
HNRNPH3	0.658958	0.465781	-0.061942	0.660958	0.473338	0.055805
FANCD2	0.676951	0.465799	-0.00111364	0.935392	0.489037	-0.0429738
LIMA1	0.477756	0.465808	-0.0198824	0.275111	0.453968	-0.0138343
LARS	0.784568	0.46584	-0.0418794	0.379313	0.467713	-0.0641549
PPP2R2A	0.695842	0.465841	0.0421389	0.239957	0.469462	0.104372
OR6C4	0.366172	0.465862	0.00625683	0.538505	0.469963	-0.00419981
RNF113B	0.278241	0.465868	0.0386379	0.941198	0.52227	0.00110248
SOD1	0.754228	0.465876	-0.175188	0.6162	0.409115	-0.161453
OR6C75	0.789406	0.465895	-0.0493854	0.0562592	0.442371	-0.085636
LOC105377021	0.485309	0.465906	-0.00111744	0.761574	0.46038	-0.0502742
CCDC110	0.66397	0.46592	0.00630757	0.306014	0.451121	-0.0337533
CDC42BPB	0.575261	0.465929	-0.0215574	0.800755	0.483539	-0.060265
ETFA	0.0113726	0.465936	-0.0126072	0.924667	0.507214	0.0100184
LOC105373989	0.645151	0.465947	-0.00272037	0.957474	0.496216	-0.00631529
LOC107985778	0.678152	0.465969	-0.0170453	0.71501	0.465816	-0.0125986
FASTK	0.794986	0.465971	-0.0672142	0.303567	0.49126	0.0101599
ANO6	0.0666716	0.465974	-0.0447551	0.181559	0.46797	-0.0118156
DNAJC24	0.835679	0.465978	-0.0931965	0.545315	0.469873	-0.0723252
GUCA1A	0.44371	0.465994	-0.0140898	0.818747	0.475359	0.0272431
CMTM5	0.493726	0.466	-0.0659014	0.962051	0.496966	-0.0237427
LOC102724624	0.35718	0.466008	-0.0609365	0.561225	0.456176	-0.0461086
FCN1	0.335525	0.466013	-0.0335684	0.956195	0.484881	-0.0120708
KIAA1644	0.419953	0.466014	-0.0132326	0.677635	0.485536	-0.017707
LOC107986113	0.0963134	0.466015	-0.0843232	0.420122	0.526287	-0.075839
SORT1	0.797659	0.466025	-0.0356562	0.0852822	0.417195	-0.150735
POTEG	0.606904	0.466032	-0.0209908	0.98942	0.50063	-0.0481725
SLC26A9	0.500684	0.466035	-0.00987774	0.846947	0.480671	-0.0322091
CCDC28A	0.725365	0.466037	-0.019192	0.945487	0.480855	-0.0434849
FIGNL2	0.86471	0.466043	-0.0131362	0.0429099	0.385251	-0.0774394
PANK1	0.464203	0.466055	-0.0314817	0.702963	0.467131	-0.0423596
ZNF598	0.40951	0.466079	0.0232413	0.20993	0.460906	0.0937834
DERL3	0.583467	0.466105	-0.0393221	0.970387	0.491464	-0.00162658
KLRK1	0.642222	0.466105	0.00396985	0.926206	0.475761	-0.0300058
TECPR1	0.858252	0.466115	-0.0365466	0.699982	0.523667	0.00303388
ZNF552	0.468039	0.46613	-0.0136758	0.830822	0.500968	-0.00132786
APOC3	0.450506	0.466131	-0.0505708	0.95145	0.485175	-0.0478193
TSSK3	0.56158	0.466134	-0.0121785	0.273417	0.446809	-0.0984763
SPATS1	0.439728	0.466148	-0.0249379	0.561337	0.478022	0.0145449
GOLGA6B	0.980935	0.466189	-0.0857441	0.716642	0.478234	0.0634394
TPST1	0.555685	0.466207	-0.0376468	0.93026	0.479136	-0.0238482
CCDC18	0.0788928	0.466211	-0.000998223	0.0117969	0.425553	-0.0946581
PRAMEF19	0.904315	0.466216	-0.0164113	0.838723	0.465144	-0.0231533
POLA1	0.988296	0.466233	-0.00858454	0.972958	0.507215	-0.0705219
OVOL3	0.587281	0.466262	-0.0231351	0.858485	0.479325	-0.019884
ALDH9A1	0.544696	0.466265	-0.0254931	0.980095	0.49614	-0.030986
PTPN1	0.746689	0.466274	0.000598634	0.865632	0.474482	-0.0826297
FBXO3	0.591896	0.466304	-0.0294505	0.995554	0.497874	-0.0210579
MRPL51	0.842737	0.466305	-0.0979877	0.512175	0.521823	-0.0688033
POLR3D	0.783839	0.466308	-0.0390138	0.701076	0.497845	-0.0520606
ND5	0.110416	0.46631	-0.031794	0.711009	0.481307	-0.0173607
CCDC94	0.635083	0.46632	-0.0387066	0.971156	0.503751	-0.0131848
CCDC47	0.52001	0.466326	-0.0499643	0.288787	0.495971	-0.0659751
MDC1	0.507983	0.466342	-0.0381481	0.266983	0.45288	0.008813
LRIG3	0.392534	0.466367	-0.0273397	0.590089	0.46745	-0.0196983
RRAGD	0.14253	0.466391	-0.02315	0.989169	0.49718	0.0157226
TAS2R46	0.115664	0.466403	-0.0233737	0.393782	0.478062	-0.0150918
SLC35G2	0.637085	0.466405	-0.0185354	0.77342	0.46043	-0.0193303
CD320	0.0954123	0.46644	-0.0332297	0.711246	0.533318	-0.0316325
C9orf78	0.778544	0.46644	-0.0127832	0.930353	0.495727	-0.0194333
TLE3	0.131367	0.466455	-0.0604042	0.229731	0.455697	0.0335625
CANT1	0.957919	0.466458	-0.0690835	0.462821	0.454783	-0.0677413
ZIM2	0.542321	0.466517	-0.00695871	0.503221	0.465858	-0.00983164
RD3L	0.673587	0.466523	-0.0084079	0.935174	0.524805	-0.014363
THAP6	0.724429	0.46653	-0.0417728	0.955817	0.476961	-0.0177925
LCA5	0.770386	0.466537	-0.00362503	0.952334	0.523754	0.0286156
SLCO1B3	0.390373	0.466574	-0.0532222	0.886907	0.483354	-0.0195985
CEP126	0.539114	0.466637	-0.0213349	0.795188	0.518821	-0.0204637
YIPF3	0.692115	0.466644	-0.0194758	0.145473	0.443436	-0.00849994
AZIN1	0.591023	0.466664	0.0157691	0.900933	0.477674	0.026023
URM1	0.734537	0.466678	-0.153649	0.821048	0.540475	-0.038333
CCDC188	0.442494	0.466693	-0.100585	0.793604	0.495863	-0.0123641
ZNF837	0.645505	0.466696	-0.056767	0.653124	0.470923	-0.00882828
MMP13	0.516114	0.466698	-0.0264296	0.757013	0.475088	-0.020456
SLFNL1	0.180844	0.46671	-0.0118325	0.283891	0.432928	-0.0945902
APOBEC1	0.551218	0.466713	-0.0233705	0.897225	0.489428	-0.00296808
ZC3H11A	0.827114	0.466715	-0.0568096	0.917923	0.508399	0.0300957
ZBTB33	0.944174	0.466725	-0.0085178	0.944113	0.514843	-0.0288505
ZNF740	0.75582	0.466728	0.000268736	0.452604	0.466699	-0.0116199
TMEM156	0.110301	0.466748	0.0109888	0.601799	0.463373	-0.0186719
ABLIM1	0.500856	0.466769	-0.0410584	0.506732	0.459251	-0.00873064
PFKP	0.525912	0.466775	-0.0341387	0.678266	0.464746	-0.0502011
DIAPH3	0.868182	0.466791	0.019226	0.882506	0.501744	0.00303121
SNRNP40	0.891462	0.466812	-0.103132	0.946459	0.50636	-0.0269648
SPATA31C2	0.0759609	0.466813	-0.021877	0.981802	0.499535	-0.0111597
OR11H1	0.618611	0.466815	-0.0774704	0.917969	0.532428	-0.0262589
B3GNT3	0.0623617	0.466843	-0.035575	0.764727	0.466588	0.0157703
PALD1	0.370845	0.466846	-0.0355097	0.738955	0.466252	-0.00491586
FREM1	0.681413	0.466849	-0.0357369	0.986598	0.500849	-0.00125243
LRRC46	0.203458	0.466862	-0.0300014	0.960357	0.49371	-0.0220824
GOLGA6D	0.716494	0.466864	-0.0302391	0.938039	0.492649	0.0627502
CDAN1	0.502852	0.466877	-0.032169	0.223944	0.478146	0.0292624
SH3D19	0.540606	0.466914	-0.00402268	0.261325	0.456742	-0.00669678
GSTO1	0.12126	0.466953	-0.0545097	0.152422	0.450605	-0.00129999
FCRLB	0.520863	0.466962	0.0128753	0.851362	0.489321	-0.0436512
FES	0.354802	0.46697	-0.000546045	0.960694	0.473031	0.0713979
RAD21	0.555638	0.466974	0.000704434	0.00111114	0.260414	0.304351
GPR31	0.324015	0.466992	-0.00853137	0.307755	0.464803	-0.0171464
TICAM1	0.651186	0.467002	-0.0568035	0.793983	0.460046	-0.0105042
DUXA	0.515191	0.467004	-0.0548407	0.728684	0.461574	-0.000915132
ZNF135	0.534998	0.467032	-0.0426263	0.819046	0.462349	-0.00868856
FBLN1	0.254871	0.467066	-0.0144887	0.0327811	0.441666	0.0352875
SCRT1	0.749035	0.467069	-0.0304374	0.983085	0.487861	0.014469
CALY	0.495363	0.467091	-0.00794488	0.190143	0.409585	0.00994647
FAM118A	0.835703	0.467096	-0.0610619	0.339059	0.431192	-0.0185427
ZNF234	0.740728	0.467096	-0.0372809	0.528847	0.465989	-0.0375256
ZNF596	0.684133	0.467096	-0.0195628	0.722274	0.463254	-0.0508078
TFRC	0.869358	0.467103	-0.00904063	0.113969	0.471839	0.0193015
nontargeting_ATTCCTTCGGCGCTCTGCGT	0.227305	0.467121	-0.0149786	0.767983	0.491696	-0.0681563
GPRC5A	0.561703	0.467123	0.00623144	0.685284	0.478697	-0.0237999
PAX2	0.958714	0.467128	-0.0485409	0.968339	0.466754	-0.032028
NRBP2	0.884079	0.467128	-0.0536084	0.904052	0.5348	-0.0166596
FCGR1B	0.927014	0.467141	-0.0238864	0.0152568	0.404937	-0.0757135
MDFI	0.599509	0.46715	-0.0308266	0.854298	0.477753	0.023239
FGF14	0.80666	0.467154	-0.0249175	0.996434	0.507833	-0.0207476
DEFB107A	0.5973	0.467164	-0.0176601	0.817277	0.482527	0.00924133
KLRB1	0.884914	0.467174	-0.0407899	0.397874	0.433798	0.0110888
USP7	0.665014	0.467181	-0.0136755	0.741143	0.463493	0.0747284
MRPL54	0.902737	0.467184	-0.183399	0.994857	0.493871	-0.0654865
DYRK4	0.493378	0.467199	-0.0209457	0.999736	0.500542	0.0160294
GTF3C2	0.907793	0.4672	-0.0178613	0.252738	0.485754	-0.0320771
S100A7L2	0.561268	0.467203	-0.00117752	0.673348	0.487233	-0.0426947
ZNF699	0.452719	0.467213	-0.0744574	0.208853	0.452911	-0.0436328
LCE2C	0.479644	0.467226	0.00997979	0.59823	0.467872	-0.0603299
CEP83	0.291919	0.467229	-0.0691153	0.995555	0.482928	0.0206291
EZH2	0.0273102	0.46726	0.0526107	7.54391e-05	0.345008	0.297969
EEF1D	0.617245	0.46726	-0.00159128	0.402365	0.460791	0.0368311
LGALSL	0.468883	0.467266	-0.0345124	0.376659	0.509062	-0.0135714
C10orf143	0.405413	0.467282	-0.0546494	0.565612	0.498246	0.00261296
RAD17	0.758495	0.467287	0.000894248	0.385923	0.438955	-0.050464
VSIR	0.486615	0.46729	-0.0623965	0.489448	0.479037	0.038954
POM121	0.327917	0.467301	-0.0283297	0.384625	0.438952	-0.0177536
GLI1	0.718143	0.467301	-0.0271296	0.65788	0.478358	-0.0688051
QRFP	0.899948	0.467317	-0.0228169	0.362283	0.484236	-0.0279333
TMEM134	0.598033	0.467321	-0.0158233	0.110293	0.405077	0.0118408
SEC22C	0.879143	0.467346	-0.0110004	0.976167	0.533164	-0.0350204
C2CD3	0.242583	0.467357	-0.0477369	0.415209	0.465133	0.0756488
HIST1H3J	0.358891	0.467379	0.0056974	0.875587	0.490736	-0.0146215
LOC105370092	0.766069	0.467379	0.00330366	0.524839	0.448011	0.0174644
BARHL2	0.913605	0.467384	-0.0268289	0.965335	0.441612	-0.0568525
ZHX1	0.8254	0.467395	-0.0344201	0.761017	0.47326	0.0529533
MPV17L	0.421983	0.4674	-0.0607664	0.221782	0.439142	0.0571472
KRT85	0.78623	0.467419	-0.0318294	0.32059	0.43832	-0.0295837
NGEF	0.484416	0.467429	-0.0422732	0.63814	0.497753	0.00480365
MRPL16	0.403763	0.46743	-0.169995	0.971326	0.496773	-0.0697085
FMC1	0.306109	0.467431	-0.0517091	0.874054	0.497	0.034041
CCL1	0.486742	0.467438	-0.0199542	0.968283	0.48952	-0.0275351
HOXC5	0.436538	0.467442	-0.00507892	0.963731	0.492865	-0.0304419
MRPS6	0.0119877	0.467451	-0.177366	0.0727108	0.572435	-0.0867551
DUS4L	0.326927	0.467469	-0.0112357	0.720791	0.486717	-0.0207095
TIMM17A	0.511224	0.467473	-0.0878323	0.0228918	0.420477	-0.0795661
C5	0.88187	0.467478	-0.023631	0.795437	0.495972	0.00914867
nontargeting_TCGTAAACACACGACCAAGT	0.306835	0.467478	-0.000951908	0.712057	0.486583	0.0251822
FAM86C1	0.200916	0.467481	-0.0302404	0.0489942	0.391803	0.0113058
HINT3	0.831156	0.467495	-0.00228726	0.86123	0.492792	0.0167291
SHMT1	0.316692	0.467515	-0.0417663	0.166966	0.447044	-0.0161447
SYMPK	0.957905	0.467548	-0.0410455	0.869466	0.445383	-0.0375832
PDZRN4	0.742582	0.467554	-0.0208858	0.801509	0.507304	-0.0341149
SMCP	0.720939	0.467586	-0.0213356	0.892052	0.494653	-0.025943
UBR1	0.863217	0.467587	-0.0439264	0.10229	0.439315	0.0505658
TMSB4Y	0.559969	0.467602	-0.0126836	0.691031	0.488084	-0.0593179
CISD1	0.2964	0.46762	-0.0196924	0.650309	0.468887	-0.0190017
IL17C	0.868845	0.467626	-0.0580312	0.722352	0.471262	0.015111
CCDC157	0.578745	0.467634	-0.0503408	0.953188	0.503466	0.017754
OR6K6	0.589927	0.467657	-0.000790424	0.812311	0.465784	-0.0170433
CABIN1	0.593151	0.46766	0.062492	0.967358	0.492406	0.0071907
PLSCR1	0.794722	0.467661	-0.0565395	0.749835	0.468499	0.0399146
MIIP	0.959427	0.467688	-0.0539799	0.983001	0.503099	-0.0535951
PRORY	0.894932	0.467705	-0.000282199	0.68602	0.538021	-0.0337975
RNF7	0.209062	0.467705	-0.0204106	0.379417	0.479074	0.0495168
HIST1H2AA	0.214535	0.467711	-0.00431306	0.511488	0.457771	-0.0264248
SLC29A1	0.361031	0.467718	0.00408633	0.427265	0.487315	0.0314544
FAAH	0.605366	0.467719	-0.00979729	0.0121007	0.409601	-0.136056
SPTY2D1	0.912496	0.467725	-0.0158989	0.919035	0.467796	0.0671021
C1QC	0.704081	0.467734	-0.0122746	0.988141	0.495816	-0.0190763
METTL7A	0.961792	0.467738	-0.0683638	0.961408	0.50247	0.0102002
NPPB	0.973941	0.467771	-0.00713535	0.798828	0.462442	-0.0664692
CENPU	0.369897	0.467771	-0.0700107	0.575311	0.516977	-0.0105811
TM4SF1	0.715159	0.467779	-0.0291758	0.884751	0.477363	0.00308996
TMEM242	0.301777	0.467786	0.00962538	0.0198601	0.416367	-0.0657102
AFTPH	0.680763	0.467788	-0.0111696	0.937544	0.472703	0.0358049
DBX2	0.869951	0.467798	-0.0464379	0.311193	0.463464	-0.0695651
[truncated: 18,781 more rows]
