# Supplementary material for: Single-cell image-based genetic screens systematically identify regulators of Ebola virus subcellular infection dynamics
Source: bioRxiv. 2024 Apr 7:2024.04.06.588168. Preprint. [Version 1] doi: 10.1101/2024.04.06.588168 (PMC11014611; doi:10.1101/2024.04.06.588168)
Supplement: Supplement 4 [file media-4.xlsx]

## Sheet: TableS3
Gene Symbol	Fraction Faint	Fraction Punctate	Fraction Diffuse	Fraction Peripheral	FDR-adjusted p-value	Mean Ordinal Chi Statistic
NPC1	0.5676	0.197128	0.216831	0.0184414	2.51e-51	-31.1718
RAB7A	0.53774	0.191487	0.24261	0.0281633	2.51e-51	-28.8044
SPNS1	0.460631	0.207398	0.303321	0.0286506	2.51e-51	-30.5971
WRB	0.437804	0.125672	0.399549	0.0369746	2.51e-51	-21.9544
VPS16	0.43721	0.164969	0.361889	0.0359317	2.51e-51	-20.4707
VPS29	0.429371	0.199456	0.345882	0.0252904	2.51e-51	-20.4
CCZ1	0.426918	0.19851	0.336588	0.0379841	2.51e-51	-24.0255
VPS11	0.410689	0.174732	0.369315	0.0452634	2.51e-51	-25.1111
PIK3C3	0.403818	0.154183	0.393937	0.0480623	2.51e-51	-15.3032
WDR7	0.401764	0.0717661	0.474563	0.0519066	3.67e-28	-16.5913
TMED10	0.37727	0.106072	0.433068	0.0835895	2.51e-51	-20.29
PTAR1	0.377033	0.21568	0.349618	0.0576689	2.51e-51	-24.025
TMED2	0.365992	0.0881651	0.464027	0.0818151	2.51e-51	-14.1024
GET4	0.365458	0.195509	0.395978	0.0430549	2.51e-51	-17.4421
VPS18	0.361909	0.19062	0.398866	0.0486044	2.51e-51	-20.3373
CCDC115	0.361137	0.0787059	0.502427	0.0577304	5.11e-41	-16.7858
ASNA1	0.360312	0.117948	0.469774	0.0519664	2.51e-51	-17.7955
PIKFYVE	0.359009	0.120439	0.471992	0.0485594	2.51e-51	-18.279
TMEM199	0.357132	0.0916765	0.498635	0.0525566	2.51e-51	-13.6806
COG4	0.346137	0.151486	0.427133	0.0752435	2.51e-51	-17.7178
TMEM251	0.345802	0.212707	0.395889	0.0456018	2.51e-51	-23.082
TMEM165	0.338579	0.248178	0.367021	0.0462215	2.51e-51	-23.9881
C18orf8	0.330855	0.232289	0.400782	0.0360744	2.51e-51	-21.101
SEC63	0.329006	0.170731	0.412462	0.0878014	2.51e-51	-17.0089
VPS33A	0.321654	0.189424	0.44254	0.0463815	2.51e-51	-19.4786
DHPS	0.316523	0.181264	0.460524	0.0416893	2.51e-51	-14.242
ATP6V1C1	0.315205	0.0842375	0.551655	0.0489028	1.64e-50	-13.5648
VPS53	0.30739	0.221516	0.418672	0.052423	2.51e-51	-20.3012
CCDC93	0.302011	0.200424	0.40983	0.0877351	4.71e-32	-14.2277
COMMD3	0.30039	0.218406	0.407356	0.0738478	2.51e-51	-19.8027
YKT6	0.300249	0.130089	0.512936	0.0567257	6.36e-41	-11.717
VPS26A	0.294904	0.239848	0.421357	0.0438909	2.51e-51	-20.2188
TM9SF2	0.293146	0.232876	0.433809	0.0401689	2.51e-51	-18.7676
COG2	0.287834	0.149704	0.493862	0.0686004	2.51e-51	-16.7293
VAC14	0.280716	0.235569	0.437389	0.0463261	2.51e-51	-20.4652
ACTR3	0.280047	0.107222	0.523732	0.0890001	5.78e-46	-13.6234
SLC39A9	0.280009	0.248929	0.425505	0.0455565	2.51e-51	-18.4896
CAMLG	0.279852	0.0995117	0.557801	0.0628353	1.75e-28	-12.0009
COG8	0.279064	0.205702	0.450454	0.0647796	2.51e-51	-12.8312
GNPTAB	0.277977	0.202198	0.464421	0.0554029	2.51e-51	-18.9604
GPR89A	0.276247	0.117649	0.537452	0.0686518	6.31e-28	-11.3658
VPS39	0.275745	0.26185	0.420167	0.0422384	2.51e-51	-22.2363
GPR89B	0.274394	0.117507	0.551479	0.0566193	8.16e-18	-12.6592
UVRAG	0.267028	0.153781	0.534648	0.0445437	1.57e-28	-12.6698
EMC7	0.266943	0.091593	0.581324	0.0601399	8.2e-31	-10.0325
COG3	0.265585	0.178942	0.487631	0.0678417	2.51e-51	-14.3456
HGS	0.265459	0.160312	0.547981	0.0262475	2.51e-51	-10.1063
ARPC4	0.26501	0.0761796	0.578125	0.0806852	3.14e-44	-8.77958
VMA21	0.264698	0.118639	0.568927	0.0477366	1.4e-49	-14.0408
VPS52	0.263773	0.23724	0.451352	0.0476358	2.51e-51	-21.2582
CCDC22	0.25673	0.200624	0.461792	0.0808541	2.14e-34	-14.0845
WRB-SH3BGR	0.254997	0.114149	0.573075	0.057779	6.04e-17	-10.6569
COMMD4	0.251361	0.176786	0.500096	0.0717568	2.51e-51	-14.2652
COMMD3-BMI1	0.247116	0.189297	0.486026	0.0775607	3.06e-26	-13.1546
VPS41	0.245519	0.201934	0.492413	0.0601329	1.11e-40	-17.3363
PIK3R4	0.245505	0.115133	0.573615	0.0657468	2.51e-51	-11.076
RNMT	0.244141	0.143068	0.555008	0.0577838	8.3e-26	-7.6729
TMEM30A	0.242952	0.207485	0.48811	0.0614532	2.51e-51	-14.1022
ASCC3	0.242347	0.126335	0.54966	0.0816583	3.21e-37	-13.4877
NDST1	0.239525	0.252924	0.447899	0.0596532	2.51e-51	-16.4346
VPS35	0.23856	0.250302	0.466212	0.0449267	2.51e-51	-15.5633
ARPC3	0.236694	0.106982	0.570642	0.0856823	5.22e-39	-9.6309
SLC35B2	0.234312	0.222165	0.485939	0.0575835	2.51e-51	-15.1108
EMC2	0.233313	0.102004	0.610057	0.0546258	3.98e-50	-12.2656
PCYT2	0.226958	0.254919	0.485896	0.0322272	2.51e-51	-15.0822
SEC61B	0.226236	0.127394	0.541171	0.105199	2.58e-36	-8.66999
TRAPPC2L	0.2248	0.221944	0.500144	0.053113	2.51e-51	-16.479
COG1	0.223087	0.136372	0.5866	0.0539405	2.51e-51	-12.0223
NAPG	0.222416	0.1509	0.559789	0.0668948	2.86e-48	-10.6733
COG7	0.222283	0.173236	0.524077	0.0804038	2.17e-48	-13.3627
EMC6	0.217964	0.11677	0.603601	0.0616647	2.51e-51	-11.2833
COMMD8	0.216844	0.158206	0.55333	0.0716197	3.45e-41	-10.6597
UGDH	0.216649	0.230321	0.509103	0.0439279	2.51e-51	-13.6112
VPS51	0.215394	0.24759	0.490875	0.0461404	2.99e-34	-13.5185
ARCN1	0.214622	0.199394	0.511557	0.0744268	1.51e-21	-8.96364
PPP4C	0.213427	0.176403	0.554226	0.0559442	1.78e-33	-9.04463
UNC50	0.212842	0.210875	0.512328	0.0639552	3.87e-35	-11.6347
USP8	0.211665	0.128699	0.602698	0.0569381	1.64e-33	-7.82227
USO1	0.209182	0.142325	0.593436	0.0550564	2.51e-51	-12.0871
C16orf62	0.207425	0.209237	0.493803	0.0895341	1.57e-43	-12.0718
VHL	0.205453	0.183853	0.550481	0.0602125	3.17e-43	-10.8323
MON2	0.20433	0.199114	0.528751	0.0678045	2.51e-51	-15.4873
ATP6V1F	0.203321	0.125404	0.602795	0.0684798	2.53e-23	-7.61708
METTL16	0.201424	0.130281	0.595932	0.0723631	2.69e-18	-5.28726
ARL1	0.198617	0.164334	0.560096	0.076952	1.17e-42	-10.0712
C19orf25	0.197647	0.157457	0.598496	0.0463995	9.75e-32	-8.1339
UGP2	0.197185	0.219978	0.506388	0.0764492	2.51e-51	-12.8326
PPA1	0.193165	0.178754	0.538174	0.0899071	2.47e-24	-6.29033
EMC1	0.192239	0.114449	0.627108	0.0662037	1.41e-48	-11.6993
COG6	0.189646	0.189811	0.554203	0.0663395	3.91e-42	-13.1934
NAA35	0.189515	0.173313	0.551308	0.085864	8.77e-26	-8.2257
SLC10A7	0.188362	0.228041	0.520355	0.0632426	2.51e-51	-15.3353
HDAC3	0.186856	0.175888	0.563476	0.07378	7.85e-31	-11.981
NMT1	0.186567	0.0895522	0.634328	0.0895522	7.08e-06	-5.30009
MMGT1	0.184737	0.125725	0.622935	0.066604	1.89e-26	-10.0505
MBTPS1	0.18437	0.166469	0.557042	0.0921183	2.7e-19	-7.0784
PTPN23	0.183078	0.144688	0.617214	0.0550197	4.73e-31	-8.66723
WASHC3	0.180448	0.211119	0.532616	0.0758165	0.000131759	-9.54826
COMMD10	0.178056	0.186746	0.571828	0.0633702	1.7e-42	-12.5419
UXS1	0.176969	0.261697	0.501453	0.0598811	1.48e-50	-11.1488
VPS54	0.176419	0.197258	0.577904	0.0484187	1.65e-43	-11.0631
BECN1	0.175724	0.174902	0.608467	0.0409068	3.53e-19	-6.81298
SLC35B1	0.174445	0.134254	0.593733	0.0975674	5.49e-08	-4.76606
ACTR2	0.174283	0.0752716	0.630464	0.119981	4.66e-05	-3.09915
ATP6AP2	0.173852	0.139072	0.636339	0.0507374	1.97e-31	-7.61557
STX5	0.172547	0.123016	0.630276	0.0741614	1.31e-15	-5.5641
COG5	0.170547	0.158439	0.592357	0.0786576	6.75e-46	-9.9442
COMMD2	0.170312	0.179943	0.565894	0.0838519	7.52e-45	-10.3909
COPG1	0.170065	0.141325	0.644892	0.0437189	7.02e-10	-7.392
COMMD5	0.167215	0.177444	0.592622	0.0627184	2.22e-27	-8.90406
TRAPPC8	0.166667	0.107778	0.665556	0.06	1.72e-09	-5.15705
EMC3	0.16665	0.0936858	0.676475	0.063189	1.99e-21	-5.69684
WASHC4	0.165909	0.195455	0.568182	0.0704545	2.9e-14	-11.0978
SYS1	0.164793	0.159506	0.628266	0.0474353	1.39e-21	-7.65034
HSD17B12	0.163779	0.16681	0.59822	0.0711906	2.51e-51	-10.7361
C1orf109	0.160972	0.203471	0.613763	0.0217937	1.96e-30	-7.17862
TBC1D3D	0.160494	0.0740741	0.703704	0.0617284	0.00624638	-3.64825
EMC4	0.160146	0.114336	0.679336	0.046182	1.53e-29	-7.27423
JTB	0.160032	0.165299	0.6159	0.0587688	7.97e-32	-11.1698
CCDC53	0.159892	0.176312	0.577022	0.0867738	1.25e-07	-10.9491
ADSL	0.157586	0.201302	0.556091	0.0850209	3.87e-10	-4.5833
AXL	0.157046	0.251947	0.538493	0.0525128	2.51e-51	-14.8048
GTF3C4	0.154902	0.108531	0.643254	0.0933136	1.41e-10	-4.22776
GANAB	0.153932	0.140192	0.539032	0.166843	1.18e-18	-5.32524
FIG4	0.151656	0.165482	0.61962	0.0632427	1.53e-44	-9.79204
EXTL3	0.150521	0.184841	0.599617	0.065021	1.82e-47	-9.73701
AP2S1	0.149918	0.225336	0.594486	0.03026	5.1e-34	-7.66261
MTMR6	0.149211	0.206521	0.568031	0.0762373	3.34e-50	-10.8085
VPS37A	0.149144	0.164321	0.619243	0.0672911	3.86e-33	-8.07293
KIAA1033	0.148652	0.215202	0.553674	0.0824709	1.19e-32	-10.0671
BORCS8	0.148566	0.160533	0.627608	0.0632941	1.76e-20	-9.2865
SNX13	0.147693	0.147294	0.61303	0.091982	3.09e-47	-8.50621
GMPS	0.147666	0.107181	0.680661	0.0644926	1.96e-07	-3.85028
ATP6V1B2	0.147354	0.0794192	0.705626	0.0676007	1.58e-06	-3.77974
METAP1	0.147084	0.106204	0.66244	0.0842728	5.69e-12	-4.42972
SRF	0.146888	0.147053	0.621607	0.084452	5.99e-20	-5.75661
WASHC5	0.145274	0.166759	0.632735	0.055232	1.31e-26	-7.53134
ATP6V1D	0.143603	0.107623	0.669987	0.0787869	5.54e-09	-4.20993
SEC61A1	0.14308	0.138566	0.640429	0.0779244	1.76e-06	-3.77642
ARPC2	0.142945	0.110036	0.647729	0.0992896	4.82e-10	-4.13621
EIF5A	0.14258	0.154574	0.634127	0.0687203	1.21e-11	-4.86294
SEC61G	0.142157	0.126355	0.617491	0.113996	0.000170882	-2.96728
ATP6V0D1	0.141809	0.118826	0.660002	0.079363	4.08e-07	-4.05825
ATP6V1G1	0.141674	0.115093	0.659509	0.0837228	9.48e-12	-4.42042
FAM21C	0.141415	0.132018	0.634477	0.0920903	2.64e-18	-8.02863
EPT1	0.140905	0.195208	0.624897	0.038991	2.51e-51	-12.3173
SOD1	0.140023	0.12141	0.621788	0.11678	0.0629153	-2.36226
RPN2	0.138274	0.16703	0.647035	0.0476615	1e-18	-5.33453
WDR18	0.137883	0.238062	0.579005	0.0450498	2.29e-25	-6.37016
TPI1	0.137264	0.296472	0.515909	0.0503553	1.25e-28	-6.37562
MEF2BNB	0.1339	0.192097	0.612596	0.0614075	2.27e-17	-9.50626
EXT1	0.133096	0.157657	0.639069	0.0701774	7.55e-30	-7.28436
CHD8	0.130984	0.183569	0.605515	0.0799315	8.8e-41	-8.17976
COPB1	0.130263	0.130263	0.666991	0.0724842	1.26e-06	-4.39331
BOP1	0.129412	0.176471	0.635294	0.0588235	0.000436587	-4.40107
RIC1	0.129328	0.210308	0.597629	0.062735	3.27e-51	-10.9463
RAB9A	0.129222	0.159101	0.644591	0.0670854	5.32e-42	-8.09831
GOLT1B	0.1292	0.123186	0.658537	0.0890773	1.43e-07	-4.54427
GEMIN7	0.129148	0.175965	0.631427	0.06346	4.22e-17	-5.12324
RER1	0.128049	0.216004	0.544326	0.111621	1.17e-38	-8.13012
GRWD1	0.127512	0.179278	0.622994	0.0702167	1.5e-20	-6.1212
ATP6V1A	0.126535	0.0905667	0.720623	0.062275	3.25e-06	-3.74774
EXOC1	0.126265	0.128079	0.661889	0.0837663	9.88e-13	-4.56164
AHCY	0.125903	0.238132	0.563747	0.0722175	2.21e-15	-5.83834
TMEM41B	0.125699	0.259652	0.560004	0.0546455	2.53e-39	-9.00003
DGCR14	0.125683	0.142077	0.68306	0.0491803	1.84e-06	-5.55877
ATP6AP1	0.125341	0.126176	0.688431	0.060051	9.3e-13	-5.26586
ACTR6	0.124842	0.142079	0.682476	0.0506036	4.3e-22	-5.8719
TRAPPC11	0.123861	0.0752798	0.738102	0.0627573	0.000964512	-2.9813
C10orf32	0.123655	0.165597	0.639034	0.0717136	3.22e-24	-7.11134
RAC1	0.123261	0.123175	0.615488	0.138076	0.0648756	-2.12623
CLEC16A	0.122908	0.185604	0.625006	0.0664819	3.38e-46	-10.5608
PMM2	0.121298	0.301782	0.538009	0.0389101	2.51e-51	-11.2734
TRAPPC5	0.121296	0.157818	0.669279	0.0516071	2.01e-09	-4.64248
KPNA2	0.120867	0.138405	0.693976	0.0467511	3.91e-11	-4.32015
ELMO2	0.120327	0.156886	0.607354	0.115433	5.98e-27	-6.21559
COPE	0.120238	0.13469	0.684274	0.0607972	7.26e-16	-6.15892
EIF3D	0.120034	0.115993	0.741582	0.0223906	3.72e-05	-3.92555
TM9SF3	0.11992	0.170198	0.626898	0.0829835	1.71e-35	-7.16766
EXT2	0.118712	0.186583	0.618964	0.0757415	1.67e-29	-6.50085
ATP6V1E1	0.11847	0.140336	0.663782	0.0774111	1.07e-10	-4.8036
MTMR9	0.118002	0.188416	0.63266	0.060922	6.47e-47	-9.68033
DNAJC13	0.117258	0.194075	0.619531	0.0691356	7.67e-33	-8.30303
SNAPIN	0.116878	0.197975	0.608997	0.0761499	1.33e-25	-7.44892
SLC12A9	0.116732	0.241512	0.566054	0.0757024	2.51e-51	-12.2445
RPRD1B	0.116118	0.149157	0.666538	0.0681868	1.04e-12	-4.54677
ARL8B	0.114494	0.218756	0.595642	0.0711075	4.82e-41	-8.91486
ANKRD11	0.113225	0.16769	0.645429	0.073656	2.13e-11	-5.00964
IMPDH2	0.11322	0.184213	0.639157	0.0634101	1.9e-23	-5.85624
LOC730183	0.112988	0.134273	0.680735	0.0720041	2.35e-17	-5.17645
ATP6V0C	0.112782	0.0601504	0.721805	0.105263	0.322535	-1.71286
SCFD1	0.112304	0.143	0.669472	0.0752247	4.19e-11	-5.60841
PAK1IP1	0.112263	0.225095	0.596312	0.0663297	1.6e-14	-5.71016
WDR77	0.112232	0.127083	0.697932	0.062753	0.00233891	-2.82788
POLR3H	0.112126	0.187708	0.632683	0.0674834	0.000397071	-3.5328
WRAP53	0.112018	0.181011	0.647831	0.0591409	1.49e-28	-6.51303
PGK2	0.111399	0.123172	0.698843	0.0665853	1.88e-05	-2.79127
ATP6V1H	0.111356	0.122306	0.687075	0.0792628	4.68e-07	-3.88425
RFT1	0.111293	0.157015	0.629384	0.102308	0.0209882	-2.31916
GTF3A	0.111248	0.157452	0.661819	0.069482	7.04e-08	-3.74279
TRAPPC13	0.110858	0.194331	0.626119	0.068693	2.46e-24	-7.78403
TRAPPC4	0.110853	0.124072	0.672774	0.0923006	0.00245897	-3.17052
CHORDC1	0.110741	0.209746	0.611207	0.0683058	1.11e-26	-6.17981
XRCC5	0.11062	0.0707752	0.752093	0.0665116	0.133909	-2.02384
UHRF1	0.1098	0.158188	0.655873	0.0761391	1.23e-20	-5.56974
CTSB	0.109787	0.181181	0.647457	0.0615753	2.45e-45	-8.52326
STT3A	0.109675	0.13085	0.608665	0.15081	0.000120675	-2.92386
XYLT2	0.109666	0.161353	0.644697	0.0842831	4.34e-11	-4.32065
BAP1	0.108903	0.192405	0.630338	0.0683535	8.56e-20	-5.4623
E4F1	0.108233	0.143377	0.672392	0.0759985	4.23e-12	-4.46551
BANF1	0.108108	0.0135135	0.797297	0.0810811	0.694108	-0.844507
POU2F1	0.107553	0.125367	0.698979	0.0681003	1.65e-09	-4.03475
VPS45	0.107113	0.143515	0.691506	0.0578656	6.97e-24	-6.88713
SPTLC1	0.106304	0.147418	0.628323	0.117955	1.94e-06	-3.45324
PTDSS1	0.106125	0.0644707	0.769031	0.0603734	0.701547	-1.53633
RRP1	0.106078	0.127374	0.690648	0.0758998	0.00205958	-2.63725
PRELID3A	0.106061	0.0959596	0.752525	0.0454545	0.0023663	-3.94721
B4GAT1	0.105981	0.149968	0.688642	0.0554087	1.22e-14	-4.82625
NHP2	0.105924	0.182326	0.636053	0.0756971	4.87e-12	-4.43739
RNASEK	0.105892	0.0901322	0.720593	0.0833823	0.000102247	-3.09853
GTF3C6	0.105884	0.17432	0.652381	0.0674157	5.77e-12	-4.41846
FAM96B	0.105412	0.222503	0.616514	0.0555716	2.37e-10	-4.1835
MRPL18	0.105408	0.304782	0.513963	0.0758468	1.29e-34	-8.70133
CFDP1	0.105374	0.130443	0.711936	0.0522469	1.35e-14	-4.92021
COPA	0.105263	0.0526316	0.789474	0.0526316	0.233733	-1.96506
HSP90B1	0.105196	0.0582645	0.640755	0.195785	0.973138	0.357062
SNX14	0.104835	0.141145	0.64512	0.108899	1.7e-10	-4.34898
U2SURP	0.104641	0.0771271	0.755351	0.062881	0.275356	-1.6912
ZEB1	0.104431	0.154632	0.640935	0.100002	1.34e-22	-5.76678
GNPTG	0.104286	0.201689	0.623025	0.0709991	1.77e-35	-6.97787
UBIAD1	0.103979	0.15532	0.669084	0.0716172	9.42e-12	-4.39701
TFAP4	0.103317	0.125951	0.678116	0.0926156	0.00245308	-2.92708
BLOC1S2	0.103243	0.162007	0.666203	0.0685476	4.36e-12	-5.14633
DOLK	0.103224	0.201698	0.636332	0.0587464	1.23e-19	-6.26095
SUPV3L1	0.102459	0.340164	0.495902	0.0614754	1.26e-13	-6.05032
RPL14	0.102411	0.141636	0.682845	0.0731074	0.0793997	-2.26071
CMPK1	0.101843	0.111513	0.69779	0.0888533	1.82e-05	-3.1711
SBDS	0.101777	0.176215	0.682184	0.039824	2.12e-21	-5.63756
GPN2	0.101695	0.0677966	0.79661	0.0338983	0.249618	-1.91427
NFIC	0.101584	0.153954	0.638208	0.106254	1.75e-05	-3.21761
NOP10	0.101503	0.202306	0.584472	0.111719	0.000269618	-2.91541
TUFM	0.101073	0.29036	0.548542	0.0600248	7.81e-34	-8.1379
HARS2	0.101058	0.38152	0.467338	0.0500838	2.51e-51	-12.8535
BORCS5	0.101043	0.159985	0.656442	0.0825289	1.32e-07	-8.30691
GEMIN2	0.100981	0.14071	0.678205	0.0801042	0.000606967	-3.05982
CAD	0.100734	0.368991	0.50188	0.028395	4.78e-32	-8.03343
TRAPPC1	0.100562	0.165885	0.657694	0.0758588	6.43e-08	-3.73362
RAB2A	0.100522	0.245589	0.587771	0.0661189	7.89e-38	-9.79688
CPSF4	0.100356	0.140024	0.686286	0.0733341	4.82e-06	-3.71647
PPIE	0.0997458	0.127614	0.639309	0.133331	1.49e-07	-2.7997
SNAPC1	0.0995826	0.0783393	0.756336	0.0657424	0.00435427	-2.54397
ZRSR2	0.0993764	0.129512	0.712846	0.0582653	0.0380184	-2.25886
NOL9	0.0993514	0.185387	0.661553	0.0537087	6.18e-10	-4.1136
SPATA5L1	0.0990912	0.146453	0.695467	0.058989	0.000395683	-3.09415
MVP	0.0990719	0.135964	0.70694	0.0580245	3.55e-18	-5.285
PRMT1	0.0983794	0.156074	0.672234	0.0733125	1.27e-07	-4.06919
POLR2D	0.0983607	0.122951	0.721311	0.057377	0.0245786	-3.15647
YY1	0.0982625	0.137248	0.685892	0.0785976	7.03e-10	-4.09374
PPP2R4	0.0974954	0.15256	0.679578	0.0703668	3.86e-06	-3.68489
GEMIN6	0.0974299	0.157169	0.697525	0.0478762	5.07e-10	-4.11667
ILF2	0.0974031	0.137254	0.692991	0.0723521	2.23e-07	-3.99572
VMP1	0.0973648	0.224982	0.583897	0.0937555	6.69e-11	-4.26997
HSPE1-MOB4	0.0973107	0.110497	0.664346	0.127847	0.141682	-1.79938
CLTC	0.0972576	0.038822	0.81075	0.0531706	0.360985	-1.52409
PPP2CA	0.0972535	0.109585	0.747385	0.0457758	0.0338652	-2.28366
NAA30	0.0971304	0.145304	0.680171	0.0773944	1.23e-05	-3.2492
GTF3C5	0.0969719	0.164328	0.652773	0.0859276	3.95e-11	-4.33319
RPL3	0.0967742	0.16129	0.645161	0.0967742	0.159154	-2.22806
ATIC	0.0967462	0.316622	0.529758	0.0568745	8.62e-34	-9.69764
BRK1	0.0967113	0.133654	0.692777	0.0768577	8.85e-10	-4.07542
RABGGTB	0.0966292	0.117543	0.70006	0.0857678	0.0858732	-2.0408
NOP53	0.0965282	0.149003	0.661001	0.0934679	0.0723791	-2.21608
TRAPPC2	0.0964499	0.127539	0.674125	0.101886	0.00010919	-3.3458
MBTPS2	0.0962615	0.146417	0.658573	0.0987492	7.45e-15	-4.90189
CINP	0.0962124	0.199689	0.646738	0.05736	1.74e-06	-3.80202
NIP7	0.0961633	0.183448	0.675207	0.0451818	2.89e-06	-3.71971
WASHC1	0.0961538	0.307692	0.538462	0.0576923	0.000675365	-4.29014
NAPA	0.0960733	0.132015	0.69642	0.0754919	0.00626539	-2.6224
C3orf58	0.0960335	0.183854	0.649012	0.0710997	4.96e-47	-8.71391
RSL1D1	0.0954734	0.167245	0.659697	0.077585	0.000507072	-2.84106
ALG13	0.095217	0.168731	0.635026	0.101026	0.00611226	-2.94847
CDIPT	0.09512	0.095625	0.739682	0.0695726	0.0350668	-2.49582
HNRNPR	0.0950354	0.131847	0.707379	0.0657392	3.76e-14	-4.76208
CHMP6	0.0943396	0.113208	0.716981	0.0754717	0.335045	-1.67961
CTU2	0.0942334	0.194632	0.653101	0.0580337	3.9e-13	-4.59141
DDX55	0.0940634	0.252584	0.590539	0.0628132	6.99e-10	-4.11964
NARS2	0.0939171	0.268036	0.554405	0.0836424	3.2e-34	-8.97287
POLA2	0.0938266	0.142969	0.684428	0.0787762	0.000761062	-2.78768
TBC1D3G	0.0936463	0.092854	0.759223	0.0542762	0.0250911	-2.58989
MRPS14	0.0934028	0.317004	0.520298	0.0692949	7.44e-21	-7.08629
TLK2	0.0933487	0.121476	0.696723	0.0884522	0.00473831	-2.51819
RPL10	0.0931489	0.140685	0.730579	0.0355875	0.000241081	-3.62129
ACTR8	0.0930612	0.106474	0.722526	0.077938	0.000282823	-2.37518
OST4	0.0929354	0.169134	0.688066	0.0498638	1.71e-12	-4.76078
BNIP1	0.0928271	0.108121	0.711346	0.0877063	0.00549099	-2.1752
PES1	0.0925333	0.140561	0.670466	0.0964395	0.11675	-2.08017
UBAP1	0.0925128	0.117423	0.729271	0.0607938	1.07e-07	-3.72467
KIAA0226	0.0924025	0.201232	0.650924	0.0554415	2.22e-13	-7.95665
PELP1	0.0921617	0.142329	0.700904	0.064605	0.0113347	-2.79576
AMBRA1	0.0920946	0.113708	0.693393	0.100804	0.145689	-1.88341
KANSL1	0.0919662	0.156311	0.678817	0.0729061	0.000156352	-3.23677
RTCB	0.0917574	0.194512	0.623368	0.0903628	5.65e-21	-5.59939
SBK1	0.0915189	0.102015	0.729068	0.077398	0.00177555	-2.65552
ELOB	0.0914524	0.12129	0.729241	0.0580161	0.000705997	-3.02348
RABGAP1	0.0912845	0.142315	0.676556	0.0898445	1.07e-15	-4.62526
YEATS4	0.0912809	0.140364	0.701955	0.0664003	1.22e-21	-5.66234
LARGE2	0.0911649	0.121087	0.710622	0.077126	5.83e-06	-4.19484
STRAP	0.0910223	0.164302	0.618562	0.126114	4.44e-10	-4.14639
EFTUD2	0.0909091	0.295455	0.579545	0.0340909	2.08e-06	-5.53598
PSMD4	0.0909091	0.207792	0.571429	0.12987	0.102477	-2.48938
WDR55	0.0908499	0.124494	0.694707	0.0899497	0.00505594	-2.36944
KRTAP9-4	0.0908488	0.167551	0.651415	0.0901857	0.0268077	-2.57927
KDM2A	0.0907235	0.140341	0.708039	0.0608965	5.11e-08	-3.75475
CAPZB	0.0907093	0.141925	0.702692	0.0646736	3.76e-10	-3.86806
GEMIN4	0.09043	0.140741	0.699974	0.0688552	0.000406559	-3.08978
EEF1A1	0.0903475	0.310425	0.540927	0.0583012	7.07e-16	-6.48341
RPL7	0.0901639	0.0901639	0.762295	0.057377	0.150923	-2.26112
SNRNP200	0.0900901	0.0990991	0.702703	0.108108	0.441758	-1.41716
GTF2H2	0.0899762	0.107474	0.741269	0.0612801	0.060605	-2.02508
MRPL22	0.0899367	0.23089	0.618997	0.0601762	9.73e-25	-6.00727
METTL12	0.0899319	0.126954	0.704241	0.0788731	0.00387449	-2.55116
MAK16	0.0898876	0.101124	0.775281	0.0337079	0.10195	-2.49193
NPIPB4	0.0898265	0.0893577	0.774824	0.0459916	0.0495085	-2.39177
WDR61	0.0897555	0.0966964	0.74099	0.0725579	0.00657748	-2.32028
SRP14	0.0895754	0.110971	0.676393	0.12306	0.0728818	-2.07981
HIST2H2AA4	0.0895039	0.113607	0.749971	0.0469181	0.00200264	-2.07358
WASH1	0.0892857	0.107143	0.767857	0.0357143	0.213733	-2.02881
WDR43	0.0892857	0.107143	0.732143	0.0714286	0.376059	-1.57238
MRPS34	0.0890526	0.219562	0.619747	0.0716381	7.68e-22	-5.69702
ZNF720	0.0890476	0.0975555	0.737781	0.0756163	0.000147474	-2.99179
URB1	0.0890296	0.122077	0.729589	0.0593052	5.06e-05	-3.37774
EXOC5	0.0889377	0.127634	0.709683	0.0737455	1.05e-05	-3.27879
B4GALT7	0.0886553	0.140345	0.683924	0.0870756	7.18e-12	-4.4268
CCZ1B	0.0885544	0.172733	0.673766	0.0649465	0.000360771	-3.97963
OR4F17	0.0884027	0.149561	0.611662	0.150374	0.506881	-0.980351
ECD	0.0883103	0.0912442	0.729775	0.0906708	0.468066	-1.32631
AP2M1	0.0882858	0.129002	0.737185	0.045527	9.83e-09	-3.90032
ELOC	0.0882353	0.176471	0.632353	0.102941	0.16199	-2.21754
C17orf59	0.0881588	0.134676	0.690484	0.0866813	1.21e-09	-4.04193
CDC37	0.0881103	0.113544	0.713422	0.0849241	0.00500017	-2.98106
PPAT	0.0880997	0.330236	0.516236	0.0654277	6.33e-25	-6.20933
LOC100652777	0.0880889	0.169734	0.660946	0.0812303	0.000373645	-3.09754
BCCIP	0.0878655	0.173714	0.682004	0.0564156	9.41e-07	-3.51488
PKNOX1	0.0877724	0.162345	0.655495	0.0943884	4.52e-09	-3.96901
TOE1	0.0876551	0.128145	0.720639	0.0635609	3.31e-05	-3.13563
ZNF785	0.0875768	0.105678	0.738085	0.0686592	0.0238824	-2.23964
NPIPB12	0.0874191	0.137286	0.717626	0.0576683	9.52e-10	-4.51067
TMX2	0.0874154	0.144123	0.694221	0.0742399	0.0102285	-2.57787
SFPQ	0.0873786	0.121359	0.713592	0.0776699	0.0367911	-2.98878
NDNL2	0.0871795	0.0923077	0.723077	0.0974359	0.291636	-1.79452
SSX2B	0.0871671	0.0881087	0.774818	0.0499058	0.160488	-1.95798
NAA38	0.086933	0.127884	0.71785	0.067333	1.1e-05	-4.46404
LOC101929959	0.0868969	0.109956	0.72782	0.0753269	0.322368	-1.80825
SPATA2L	0.086839	0.130598	0.697804	0.0847595	0.000105193	-3.00385
SCAP	0.0867922	0.14641	0.694543	0.0722548	7.9e-10	-4.09415
DDX3X	0.0867091	0.113044	0.696433	0.103815	0.22264	-1.70715
NPIPA2	0.0866337	0.113861	0.722772	0.0767327	0.00472467	-3.73766
ARL17B	0.0865385	0.144231	0.714744	0.0544872	6.9e-05	-4.82981
GAGE12H	0.0865115	0.123215	0.71124	0.0790339	0.000175848	-3.23623
MRPL15	0.0863678	0.288486	0.553904	0.0712431	1.44e-26	-7.82503
SLC33A1	0.0863346	0.152899	0.669998	0.0907676	6.87e-20	-5.46438
F8A1	0.0863305	0.150633	0.707092	0.0559447	6.9e-17	-5.12026
LOC102724014	0.0862417	0.139654	0.69193	0.082174	7.83e-09	-3.94215
KANSL2	0.0862211	0.116955	0.740305	0.0565182	0.0737935	-2.25436
TSEN2	0.0859974	0.134346	0.694283	0.0853736	0.00575809	-2.48226
CORO7-PAM16	0.0859869	0.143192	0.681104	0.0897173	0.000443802	-2.85037
TP53TG3B	0.0859868	0.126454	0.694048	0.0935111	0.00970298	-2.62521
SRP68	0.0859107	0.135854	0.692794	0.085441	0.00468805	-2.5146
DCTN6	0.0857506	0.116285	0.756319	0.0416455	0.0400706	-2.50918
MRGBP	0.085666	0.11446	0.724371	0.0755026	0.0111628	-2.37989
RGP1	0.0854832	0.18499	0.657168	0.0723587	3.46e-17	-5.1459
LOC105377022	0.0853334	0.0920458	0.753373	0.0692475	0.220027	-1.18378
DEPDC5	0.0853248	0.155937	0.675988	0.08275	8.87e-11	-4.2634
GDPD3	0.0852692	0.13213	0.731097	0.0515035	5.75e-07	-3.55506
GEMIN8	0.0852141	0.113909	0.744911	0.0559658	9.7e-06	-3.30109
DDOST	0.085113	0.166239	0.687009	0.0616389	0.00553136	-2.70146
DHFR	0.0851099	0.221912	0.661464	0.0315134	7.7e-08	-4.12877
SHQ1	0.0849821	0.217792	0.619677	0.0775487	3.25e-09	-4.4112
TIPRL	0.0848999	0.147805	0.695977	0.0713175	1.33e-12	-4.44033
2023-09-01	0.0848849	0.125555	0.709204	0.0803562	3.96e-09	-3.96117
TIMM10	0.0847884	0.299854	0.574082	0.0412747	1.95e-27	-6.44434
DBR1	0.0847458	0.0677966	0.779661	0.0677966	0.6099	-1.03075
RPS15A	0.0847458	0.0847458	0.762712	0.0677966	0.310825	-1.74301
GDI2	0.0845974	0.15473	0.691613	0.0690598	2.12e-22	-5.74434
RPLP2	0.084507	0.169014	0.746479	0	0.00883108	-3.53297
NTAN1	0.0844949	0.149501	0.685374	0.0806303	5.62e-08	-3.75613
SF3A3	0.0843528	0.142498	0.663819	0.10933	0.0373574	-2.47736
FDX1L	0.0842476	0.183665	0.624048	0.108039	0.00889025	-2.87947
SPTSSA	0.084173	0.165299	0.644615	0.105913	1.32e-13	-4.68494
PRMT5	0.0840368	0.145582	0.699007	0.071374	0.00045988	-2.84837
MRPL39	0.0839083	0.238989	0.600857	0.0762462	2.67e-25	-6.4251
SEC16A	0.083903	0.128063	0.714428	0.0736055	1.03e-05	-3.44472
TMEM55B	0.0838753	0.150751	0.68741	0.077963	1.77e-16	-5.6343
NUDT21	0.0838735	0.17577	0.667267	0.0730898	0.0298317	-2.34175
DDX51	0.0838665	0.0960616	0.772241	0.0478309	0.0750439	-1.50664
POLR3K	0.0838304	0.158947	0.662281	0.0949415	0.0204731	-2.65948
RPL36AL	0.0837917	0.121224	0.714794	0.0801903	0.019301	-2.66452
TMEM180	0.0834899	0.0984361	0.751421	0.0666534	0.0348689	-2.50579
KIAA0513	0.0834242	0.143757	0.679152	0.0936671	0.00496834	-2.50136
VKORC1	0.0833583	0.111762	0.729833	0.0750463	4.31e-06	-3.38921
VARS2	0.0833356	0.32263	0.539062	0.0549732	4.17e-48	-9.62059
CYCS	0.083282	0.335364	0.523458	0.0578959	1.19e-43	-10.4818
PRSS41	0.0831765	0.138154	0.710702	0.0679682	9.62e-15	-4.84022
SPN	0.0831089	0.122376	0.734945	0.0595701	7.87e-06	-3.3199
MOCS3	0.082914	0.197246	0.65363	0.0662105	1.79e-15	-4.93059
GFM1	0.0829053	0.277427	0.575748	0.0639204	9.95e-33	-7.40584
C16orf93	0.0827206	0.119894	0.731516	0.0658701	0.000159279	-3.66792
LCMT1	0.0826845	0.16918	0.660634	0.0875019	6.47e-16	-4.995
NPIPB13	0.0826513	0.102821	0.730751	0.0837776	0.0748	-2.20057
SNF8	0.0826503	0.130534	0.727606	0.0592098	1.59e-05	-2.86217
POMT1	0.0825389	0.148499	0.689339	0.079623	1.9e-09	-4.03545
NLRC3	0.0825321	0.127115	0.730715	0.0596378	1.42e-07	-3.68575
SEC22B	0.0823317	0.131865	0.716507	0.0692956	0.00219608	-2.71282
MACO1	0.0822873	0.122734	0.735007	0.0599721	5.45e-06	-5.35088
LOC112267939	0.0822464	0.152899	0.721377	0.0434783	0.000516715	-2.34546
PRRT2	0.0820658	0.149431	0.697984	0.070519	2.36e-20	-5.52804
ITGB1	0.0820411	0.100186	0.515191	0.302582	9.91e-07	3.51812
FLII	0.0818402	0.128042	0.676126	0.113992	0.127279	-1.82737
TP53TG3E	0.0818117	0.15328	0.675946	0.0889623	0.00349818	-3.06644
MT1E	0.0816845	0.133897	0.728837	0.0555818	4.61e-05	-3.41549
LOC107984841	0.0816327	0.153061	0.704082	0.0612245	0.063725	-2.73407
RBM22	0.0816237	0.114602	0.697385	0.106389	0.000280383	-2.43295
TSR1	0.0815682	0.122093	0.711399	0.0849399	0.00435966	-2.73111
THG1L	0.0814812	0.178953	0.675787	0.0637783	2.5e-11	-4.34826
CD8B	0.0814079	0.0447198	0.779495	0.0943769	0.925689	-0.327968
ECT2	0.0814018	0.137176	0.71143	0.069992	0.0544267	-2.15748
SPTLC2	0.0813857	0.141619	0.660001	0.116995	0.0314894	-2.49819
MRPS12	0.0813053	0.264419	0.595201	0.0590743	1.09e-44	-8.20373
TBCK	0.0812956	0.149024	0.682032	0.0876481	3.38e-18	-5.27486
WDHD1	0.0812736	0.131347	0.688712	0.0986672	0.549523	-1.66605
LAS1L	0.0811441	0.184122	0.647096	0.0876379	0.00035476	-2.87401
UGT1A3	0.0809852	0.126118	0.721321	0.071576	0.000276747	-2.47439
HEXIM1	0.0808955	0.124914	0.744889	0.0493021	8.7e-07	-3.50562
SOCS3	0.080838	0.184694	0.634986	0.0994821	4.66e-16	-5.01494
LAT	0.080779	0.13611	0.713182	0.0699294	3.54e-06	-3.41108
ELP5	0.0807054	0.281725	0.583723	0.0538472	1.74e-26	-6.48809
SLC39A1	0.0807039	0.174338	0.610773	0.134185	1.58e-06	-3.60812
ATP6V0B	0.0806205	0.0823628	0.763266	0.0737512	0.334362	-1.71371
NR2C2AP	0.0802739	0.214708	0.644602	0.0604167	6.05e-24	-5.91899
CUL2	0.0802533	0.0993954	0.749183	0.0711683	0.116023	-1.85161
NPEPPS	0.0800513	0.136585	0.729075	0.0542881	5.85e-08	-3.76097
PSMA5	0.08	0.09	0.77	0.06	0.337264	-1.67382
ORAI3	0.0799363	0.116657	0.740877	0.0625293	1.89e-07	-3.66724
PLA2G10	0.0799238	0.141332	0.692898	0.0858463	0.0310254	-2.29916
NPIPA1	0.0798126	0.150771	0.700148	0.0692682	7.45e-10	-4.54028
ZNF629	0.0797813	0.123074	0.713821	0.0833243	0.00304668	-2.57931
AQP8	0.0797407	0.131598	0.710474	0.0781883	3.11e-05	-3.17431
DDX52	0.0797061	0.124249	0.68431	0.111735	0.104803	-1.29367
CLCN7	0.0796885	0.141457	0.713693	0.0651608	2.75e-06	-3.40726
HAUS1	0.0796547	0.0975225	0.732508	0.0903153	0.0134986	-1.65576
LEO1	0.0796153	0.100407	0.751834	0.0681439	0.0293028	-1.40238
HS2ST1	0.0795731	0.152174	0.693258	0.0749946	4.2e-10	-4.15198
YPEL3	0.0795353	0.120394	0.720661	0.0794098	0.00340354	-2.58842
PPAN	0.0795327	0.150366	0.707506	0.0625953	3.89e-05	-3.41918
CEBPZ	0.0795258	0.101541	0.769109	0.0498241	0.0606409	-2.37204
ARFRP1	0.0795109	0.140317	0.72229	0.0578818	5.35e-07	-3.90899
FAM57B	0.0794851	0.128765	0.709611	0.0821397	0.00374231	-2.55464
CDR2	0.0794809	0.114918	0.736449	0.0691516	0.000567339	-2.12872
CPSF6	0.0794606	0.122785	0.727388	0.0703671	0.0210239	-1.61715
LOC107986804	0.0794513	0.170252	0.688306	0.0619906	3.52e-07	-3.95898
MRPL10	0.0794099	0.237018	0.596975	0.0865978	4.68e-18	-5.31859
STAU1	0.0793464	0.125469	0.708843	0.0863414	0.00194661	-2.66344
CTCF	0.079336	0.0977104	0.734669	0.0882842	0.219738	-1.65648
UMPS	0.0793163	0.360899	0.500182	0.0596025	1.27e-37	-7.23811
SF3B5	0.0793112	0.138855	0.69278	0.0890533	0.0135041	-2.75118
NPIPA5	0.0792839	0.152437	0.686979	0.0812994	0.0102924	-2.35851
PAICS	0.0792607	0.242462	0.619994	0.0582831	1.47e-17	-5.25171
BRF1	0.0792601	0.172497	0.683545	0.064697	0.00408711	-3.06066
SEZ6L2	0.0791516	0.140374	0.707199	0.0732756	5.75e-07	-3.57541
RPE	0.0790761	0.196782	0.671199	0.0529435	4.56e-09	-3.94333
GSTT2B	0.0790441	0.111794	0.717147	0.0920148	0.0183163	-2.27417
POMGNT2	0.0789214	0.13839	0.712293	0.070396	4.25e-15	-4.87864
ZNF367	0.0788494	0.141725	0.682352	0.0970737	0.00469705	-2.508
RSL24D1	0.078836	0.15	0.700265	0.0708995	0.0430932	-1.70648
NOL12	0.0787283	0.166975	0.670868	0.0834285	0.000391503	-2.52619
RTL5	0.0787037	0.134259	0.705247	0.0817901	0.000326079	-4.47062
FKRP	0.078685	0.136175	0.712017	0.0731236	1.26e-12	-4.55594
MARS2	0.078464	0.287203	0.574302	0.0600302	4.15e-34	-8.28047
SAMD14	0.0784071	0.102852	0.754237	0.064504	0.0150444	-2.31753
CERS2	0.0783746	0.148777	0.690543	0.0823054	2.6e-09	-4.02111
ZNHIT3	0.0783456	0.239443	0.610363	0.0718492	2.68e-06	-3.73168
RAB1B	0.078336	0.125867	0.726468	0.0693289	3.46e-07	-3.60284
MEMO1	0.0783328	0.129635	0.720689	0.0713433	6.78e-07	-3.54859
RPL37	0.0782609	0.126087	0.742391	0.0532609	0.00435071	-3.01302
DKC1	0.078184	0.197894	0.65644	0.0674819	2.11e-05	-3.49772
PARS2	0.0781654	0.33786	0.515185	0.0687896	1.22e-46	-9.50584
LRRC55	0.0781639	0.129305	0.72487	0.0676607	0.00126923	-2.70786
MRPL34	0.0780924	0.294551	0.562171	0.0651857	1.09e-27	-6.2787
GZF1	0.0779907	0.139361	0.703794	0.0788545	9.93e-12	-4.4125
RRS1	0.0778957	0.141869	0.718385	0.0618505	0.00378669	-2.74279
ZCRB1	0.0778821	0.179583	0.650067	0.0924678	2.33e-05	-3.17892
NPRL2	0.0778775	0.146383	0.679997	0.0957431	3.13e-05	-3.1794
ATP2B1	0.0778502	0.104986	0.737936	0.079228	8.03e-05	-3.06727
PGAM1	0.0777999	0.131225	0.704824	0.086151	0.345176	-1.60526
JPT1	0.0777681	0.115596	0.742905	0.0637315	0.00566858	-2.99038
RFC5	0.0777027	0.145045	0.71036	0.0668919	0.194519	-1.93941
ZNF688	0.0776098	0.109744	0.740975	0.0716707	4.59e-06	-3.09953
LEXM	0.0775862	0.0646552	0.788793	0.0689655	0.404784	-1.50219
NONO	0.0775402	0.108426	0.725392	0.0886414	0.000618214	-2.82857
DNLZ	0.0775342	0.270192	0.576286	0.0759879	1.38e-24	-6.03462
VPS13D	0.0775229	0.144648	0.70317	0.0746592	0.00126764	-2.71508
B3GNT6	0.0775129	0.126269	0.747901	0.0483168	0.00251767	-2.61311
CSTF1	0.0774872	0.213388	0.620109	0.0890163	5.44e-09	-5.29923
CSNK2B	0.077482	0.0942736	0.718773	0.109471	0.895939	-0.941586
C16orf54	0.0774243	0.134724	0.700608	0.0872434	5.62e-05	-2.71773
POMT2	0.0773943	0.15331	0.692787	0.0765085	3.3e-15	-4.90521
MRPL38	0.0773902	0.277329	0.581871	0.06341	1.18e-24	-5.98702
NAA40	0.0773612	0.137981	0.713348	0.0713102	0.00240994	-2.49129
GRN	0.0773238	0.118474	0.734284	0.0699176	5.33e-05	-3.11812
C21orf59-TCP10L	0.0772201	0.138996	0.749035	0.034749	0.000459248	-4.38727
PRSS53	0.0772093	0.10975	0.743802	0.0692381	4.29e-07	-3.58669
CRYAA	0.077195	0.150231	0.698393	0.0741806	9.05e-05	-3.04519
MRPS9	0.0771568	0.23269	0.630584	0.0595689	3.8e-17	-5.45563
MRPL57	0.0771434	0.308279	0.545331	0.0692461	1.42e-40	-7.49467
NPRL3	0.076981	0.173752	0.680417	0.06885	3.72e-17	-5.43195
LRRC45	0.0769511	0.113167	0.727649	0.0822322	0.0341259	-2.2247
C1orf86	0.0769231	0.043956	0.78022	0.0989011	0.961657	-0.134853
MAIP1	0.0769231	0.102564	0.74359	0.0769231	0.274047	-1.84161
PHB2	0.0769231	0.0961538	0.75	0.0769231	0.442944	-1.41407
ACTL6A	0.0769136	0.112997	0.752868	0.0572221	0.0203939	-2.25112
ZW10	0.0768338	0.125829	0.71583	0.0815074	1.38e-07	-3.94682
INO80E	0.0768245	0.140058	0.712485	0.0706319	9.29e-10	-4.07782
LOC101929950	0.0767895	0.142728	0.72571	0.0547721	1.85e-09	-4.03353
MRPL33	0.0765331	0.246338	0.592828	0.0843006	4.76e-13	-4.69572
TMA16	0.0764984	0.186602	0.669921	0.0669785	1.1e-07	-3.70966
METTL27	0.0764706	0.152941	0.694118	0.0764706	0.0375296	-2.9806
ATXN2L	0.076438	0.127351	0.712429	0.0837819	6.27e-05	-2.79699
NPIPB9	0.0764243	0.126672	0.741186	0.0557176	0.003997	-3.03699
NCOA6	0.0763829	0.137382	0.706604	0.0796313	0.000176292	-3.21773
PRSS36	0.0762692	0.133495	0.720652	0.0695845	2.38e-09	-4.01051
LOC105373314	0.0761765	0.0976505	0.764989	0.0611839	0.117066	-1.87628
MRPS33	0.0761695	0.26756	0.577913	0.0783573	2.53e-29	-7.12039
MRPL14	0.0761605	0.212015	0.6489	0.0629241	6.99e-22	-7.12218
BCS1L	0.076084	0.365904	0.518504	0.0395077	6.84e-45	-8.58444
SNAPC4	0.0760364	0.117357	0.722296	0.0843101	0.390663	-1.77067
MRPL35	0.0759077	0.263608	0.599863	0.0606213	1.27e-32	-7.72096
ACTL10	0.0758562	0.13127	0.717524	0.0753505	1.65e-07	-3.67868
KIF18B	0.0758451	0.106941	0.734032	0.0831826	0.0672886	-1.99364
IL4R	0.0758169	0.127485	0.712677	0.0840211	0.00161002	-2.69457
ZNF646	0.0757228	0.123987	0.726849	0.0734411	3.53e-09	-3.96958
SLX1A	0.0757115	0.139344	0.704448	0.0804964	1.19e-05	-3.24641
PKIG	0.0756844	0.115188	0.735672	0.0734551	0.012379	-2.39114
CD2BP2	0.0756706	0.127898	0.722041	0.0743902	0.0119525	-2.33658
DDX47	0.0756568	0.101652	0.756513	0.0661789	0.182269	-1.88531
QRSL1	0.0756526	0.298962	0.550735	0.0746504	2.28e-22	-5.82616
KRT26	0.0756053	0.0935482	0.747024	0.083823	0.317245	-1.55045
SNX3	0.0755559	0.163505	0.665259	0.0956795	4.24e-10	-4.17376
PKMYT1	0.0754986	0.12611	0.704584	0.0938076	0.121747	-2.06266
SLC31A1	0.0754156	0.146912	0.708298	0.0693754	2.94e-05	-3.16235
DSCR3	0.0753954	0.126646	0.657519	0.140439	0.408992	-1.33029
MTRNR2L4	0.0753702	0.106889	0.730438	0.087303	0.0169287	-2.69819
PRSS22	0.0753118	0.126809	0.723965	0.0739147	5.09e-06	-3.3245
ATPAF1	0.075272	0.0929967	0.744102	0.0876288	0.799709	-1.1329
HBQ1	0.0751154	0.120028	0.724106	0.0807512	0.169287	-1.90069
DDX17	0.0750859	0.11366	0.717306	0.0939477	0.00718701	-2.46419
TSGA10IP	0.0750577	0.13146	0.714842	0.0786397	0.000123038	-3.02098
SCYL1	0.0750456	0.131902	0.716742	0.0763104	0.000186575	-2.9507
MMP24	0.0750333	0.133712	0.732352	0.0589019	0.000331687	-3.14463
SOX15	0.0749194	0.0935827	0.767628	0.0638701	0.012957	-2.50413
ERCC2	0.074841	0.109786	0.747986	0.067387	0.134824	-1.52802
DDI2	0.0748385	0.175999	0.704546	0.044617	5.76e-08	-3.75873
COLQ	0.0748117	0.116701	0.740562	0.0679256	0.00207694	-2.36135
MLST8	0.0747665	0.127693	0.738763	0.058777	1.05e-06	-3.50589
MCRS1	0.0747665	0.0979446	0.768738	0.0585513	0.178396	-1.71293
RIMS4	0.074747	0.110382	0.719214	0.0956567	0.0349328	-2.26921
POLR2E	0.0747371	0.0849673	0.765843	0.074453	0.674652	-1.09038
KCNB1	0.074689	0.0907789	0.762136	0.0723959	0.18318	-1.7143
SEM1	0.074655	0.136315	0.700912	0.0881175	0.0509614	-2.08753
ZPR1	0.0746475	0.231803	0.643954	0.0495959	8.3e-17	-5.09682
RBBP8NL	0.0746313	0.125159	0.717939	0.0822706	0.00993744	-2.3913
RTN4IP1	0.0746136	0.114289	0.732942	0.0781557	0.0977489	-1.89021
DAG1	0.0745975	0.188683	0.658773	0.0779463	9.89e-12	-4.40906
WDR5	0.0744157	0.119396	0.724163	0.0820251	0.0271663	-2.103
DDX1	0.0743885	0.176768	0.65163	0.0972136	2.18e-07	-3.67096
CDH16	0.0743771	0.122405	0.727502	0.0757163	0.000553178	-2.83071
RPL32	0.0743556	0.0981494	0.745787	0.0817085	0.602803	-1.11789
NPIPB8	0.0742819	0.140252	0.696278	0.0891881	0.298704	-1.60911
ERN2	0.0742804	0.114986	0.724555	0.0861779	0.0272782	-2.19509
KIF22	0.0742644	0.116038	0.706015	0.103683	0.175232	-1.83078
WDR12	0.0742099	0.108389	0.755379	0.0620216	0.375196	-1.60058
KXD1	0.0741943	0.124328	0.71284	0.0886376	0.000855928	-2.8513
RACGAP1	0.074183	0.114379	0.771242	0.0401961	0.113374	-2.08898
MT1A	0.074153	0.144371	0.719256	0.0622201	4.36e-05	-3.12032
DPEP2NB	0.0741396	0.154195	0.69951	0.0721552	0.000844762	-3.38973
NUFIP2	0.0740297	0.147851	0.688201	0.0899184	0.000148302	-2.97967
CTSL	0.0739815	0.157198	0.683522	0.0852985	2.86e-13	-4.6364
RBBP7	0.0739499	0.13695	0.700229	0.0888708	0.000165105	-2.96263
TRIM37	0.0739009	0.140117	0.711319	0.0746638	0.00215318	-2.79139
HSBP1	0.0738617	0.150057	0.694126	0.0819549	1.83e-07	-3.66076
BOLA2B	0.0738391	0.125038	0.726308	0.074815	0.00300814	-2.57481
MRPS30	0.073829	0.222504	0.623276	0.0803905	2.69e-25	-6.6989
PDP2	0.0738179	0.142363	0.71652	0.0672991	3.61e-08	-3.79694
ZFAT	0.0738146	0.110381	0.738761	0.0770431	0.000113267	-2.22126
LLGL2	0.0738052	0.118658	0.732557	0.0749791	0.00754287	-2.4204
RPL4	0.0737999	0.0955395	0.732764	0.0978968	0.752944	-0.959774
ETNK1	0.0737817	0.159329	0.709297	0.0575923	5.68e-14	-4.71539
OR7E24	0.0737727	0.118953	0.728593	0.0786815	0.153029	-1.83176
MCL1	0.0737217	0.145509	0.719523	0.0612461	0.0376298	-2.25463
AFDN	0.0737179	0.0865385	0.782051	0.0576923	0.112537	-2.43701
RPS23	0.0736842	0.2	0.621053	0.105263	0.105466	-2.47341
RPN1	0.0736652	0.0843434	0.714069	0.127922	0.0684067	-0.611383
GNL3	0.0736636	0.194942	0.685	0.0463937	0.000113761	-3.00962
SCGB1A1	0.0735998	0.113535	0.718196	0.0946687	0.0642522	-1.84964
RBSN	0.0735776	0.119619	0.73409	0.0727133	0.00123122	-2.7038
VPS36	0.0735531	0.103937	0.765268	0.0572426	0.00463344	-2.73353
LENG8	0.0735207	0.124597	0.702636	0.0992463	0.175707	-1.791
RETREG3	0.0733888	0.150089	0.715799	0.0607236	0.00129611	-3.30744
DMAP1	0.0733566	0.158152	0.716436	0.0520552	3.46e-08	-3.7777
SMARCB1	0.0733355	0.115921	0.733048	0.0776947	0.049012	-2.13266
ARL2BP	0.0733248	0.10127	0.738349	0.0870562	0.0229673	-2.22892
CA5A	0.0733065	0.15414	0.71876	0.0537934	0.000173997	-3.24157
POLR2A	0.0731707	0.182927	0.682927	0.0609756	0.06637	-2.71419
RPL31	0.0731707	0.158537	0.719512	0.0487805	0.0945589	-2.53194
PDZD9	0.0731505	0.125788	0.736729	0.0643323	0.00166236	-2.64743
SLC12A7	0.0731471	0.162871	0.710275	0.0537074	6.66e-16	-5.00191
TGIF2-C20orf24	0.0731293	0.139456	0.709184	0.0782313	0.0401094	-2.4553
MRPS23	0.0731003	0.18881	0.667048	0.0710417	2.23e-12	-4.95266
PPP1R1A	0.0730612	0.101712	0.750027	0.0752002	0.482161	-1.17751
ZNF148	0.073054	0.120684	0.715456	0.0908054	0.0256834	-2.19686
FBL	0.0730168	0.0820614	0.768607	0.0763143	0.740856	-0.91285
MRPL47	0.0729928	0.252914	0.61027	0.0638232	3.13e-16	-5.62387
GCN1	0.0729581	0.147262	0.701395	0.0783849	0.023754	-1.95118
ZNF70	0.0729207	0.096039	0.772671	0.0583688	0.222053	-1.68648
PPY	0.0729155	0.114045	0.710961	0.102078	0.274612	-1.59144
RBM15B	0.0728704	0.110449	0.724338	0.0923428	0.0490383	-1.61619
PAPD5	0.0728101	0.150669	0.711795	0.0647254	9.19e-10	-4.09516
PPP2R3B	0.0727952	0.10068	0.769955	0.056569	0.0270851	-2.11098
ALG5	0.0727828	0.178334	0.696256	0.0526275	2.59e-16	-5.19655
GTF2H1	0.0727685	0.120144	0.743006	0.0640812	0.553919	-1.54598
COMMD9	0.0727484	0.129258	0.708132	0.089862	0.000538615	-2.82767
F8A2	0.0727163	0.144949	0.719497	0.0628381	5.44e-14	-4.7408
CMTM3	0.072595	0.118911	0.75196	0.0565339	7.2e-05	-3.08027
ISPD	0.07259	0.126703	0.725771	0.0749355	2.25e-09	-4.03964
LOC102724062	0.0725396	0.120377	0.740031	0.067053	1.25e-05	-3.2564
PDCD6IP	0.0725179	0.111842	0.728372	0.0872676	0.475707	-1.12821
NOMO2	0.0725158	0.11448	0.739972	0.0730327	0.000726697	-2.03384
MED18	0.0724566	0.0939156	0.762326	0.0713014	0.509066	-1.32525
PYROXD1	0.0724393	0.221119	0.63076	0.0756823	9.77e-12	-4.40776
PFN1	0.0724261	0.12233	0.705021	0.100223	0.0743717	-1.9808
ATP2A1	0.0724212	0.114971	0.750177	0.062431	1.61e-05	-3.23804
KIAA0895L	0.0724005	0.108144	0.737099	0.082357	0.00277931	-2.6552
C1D	0.0723725	0.152714	0.685175	0.0897389	0.0250322	-2.32414
SPAG4	0.0723626	0.122931	0.736653	0.0680537	0.0181109	-2.2956
GPR139	0.0723585	0.12641	0.725527	0.0757042	1.86e-06	-3.45162
PTPN2	0.0723246	0.130453	0.686986	0.110236	0.00173982	-2.23622
SLC30A2	0.0722998	0.122136	0.73608	0.069484	0.117388	-1.98821
LETM1	0.0722336	0.0692452	0.786288	0.0722336	0.812631	-0.750042
WDR4	0.0722288	0.105322	0.746482	0.0759666	0.0149181	-2.14801
UFM1	0.0722222	0.13388	0.727556	0.0663424	1.65e-13	-4.67848
LOC101930420	0.072222	0.119038	0.745699	0.0630405	0.000333847	-2.88272
ZNHIT2	0.072155	0.0935267	0.770203	0.0641149	0.607317	-1.2001
SPATA5	0.0720704	0.180239	0.683304	0.0643861	4.24e-06	-4.23386
MRPL37	0.072057	0.224657	0.631686	0.0716004	2.19e-22	-5.73121
UBE4B	0.0720153	0.133851	0.725883	0.0682506	0.00434307	-2.57311
RPLP1	0.0720074	0.0961804	0.784446	0.0473661	0.0741677	-1.56786
C10orf2	0.0720006	0.259541	0.615279	0.0531793	9.27e-25	-8.82837
JPH3	0.0719729	0.12632	0.728314	0.0733927	0.0602207	-2.02625
VEZF1	0.0719713	0.144677	0.699824	0.0835273	6.33e-11	-4.28227
CPNE2	0.0719616	0.118804	0.722607	0.0866273	2.07e-05	-3.21413
RPLP0	0.0719154	0.141023	0.716322	0.0707393	0.0400876	-1.9486
DHX15	0.0718828	0.0983111	0.757923	0.0718828	0.466769	-1.34901
ALDH3B1	0.0718765	0.137382	0.719421	0.0713209	1.12e-06	-3.49008
GAGE12I	0.0718758	0.161687	0.698143	0.0682947	8.78e-07	-3.86785
EHBP1L1	0.0718472	0.111868	0.724235	0.092049	0.0796152	-1.98335
MRPS5	0.0718403	0.241921	0.603092	0.0831462	3.99e-25	-6.5726
SUMO2	0.0718067	0.136504	0.737171	0.0545184	1.56e-05	-3.53228
PRDM10	0.0717893	0.115802	0.773681	0.0387276	0.00717033	-2.61672
RSPH10B2	0.0717893	0.134577	0.703107	0.0905269	0.0346874	-2.14736
USP18	0.0717882	0.117945	0.728297	0.0819692	0.00088054	-2.76944
COL9A3	0.0717807	0.0985195	0.746648	0.0830516	0.0142516	-2.129
C16orf82	0.0717643	0.126252	0.717086	0.0848974	0.00184245	-2.45483
RAB21	0.0717486	0.118703	0.732233	0.0773156	0.032094	-2.40651
UNC93B1	0.0717429	0.112209	0.749185	0.0668634	0.347728	-1.56017
UROD	0.0716933	0.245464	0.621437	0.0614057	2.09e-26	-6.15387
MTHFD1	0.0716733	0.306779	0.569705	0.0518427	9.22e-12	-4.99563
SMNDC1	0.071661	0.125634	0.723879	0.0788265	0.226929	-1.74504
SEC14L1	0.0716494	0.152726	0.722771	0.0528539	8.35e-27	-6.20456
MON1B	0.0716338	0.103585	0.743005	0.0817766	0.0054931	-2.52891
TEFM	0.0716235	0.167247	0.695747	0.065382	2.84e-05	-3.18652
LOC100507221	0.0716104	0.122731	0.727683	0.0779755	0.000209768	-3.08046
MAJIN	0.0716073	0.113781	0.743199	0.0714125	0.00496142	-2.69265
PSMC2	0.0715453	0.0552076	0.846698	0.0265487	0.74177	-1.12704
METTL14	0.0715366	0.102355	0.744936	0.0811726	0.12815	-1.52247
ILF3	0.071513	0.103647	0.749596	0.0752441	0.026888	-2.12541
ELP3	0.0714975	0.325054	0.542371	0.0610773	5.21e-38	-7.63186
PDCD10	0.0714912	0.112086	0.741401	0.0750216	1.1e-08	-3.88542
THOC6	0.0714744	0.12811	0.720983	0.0794328	0.100413	-1.88369
KDM8	0.0714572	0.145788	0.703086	0.0796684	6.93e-05	-3.08247
ANAPC5	0.0714286	0.0535714	0.785714	0.0892857	0.908665	-0.295621
TAF1B	0.0714286	0.127268	0.714286	0.0870181	0.0747911	-2.24969
DIDO1	0.0713791	0.138125	0.731549	0.0589468	8.29e-09	-3.91014
C11orf94	0.0713433	0.11733	0.732755	0.0785726	0.191336	-1.77267
FANCM	0.0712976	0.10692	0.75028	0.0715029	0.1418	-1.71446
ATP1A1	0.0712946	0.164803	0.685946	0.0779563	0.000109258	-3.26752
ABHD17A	0.0712932	0.144952	0.722092	0.061663	0.0035693	-2.57074
RBBP4	0.0712845	0.176025	0.688885	0.0638051	8.6e-13	-4.57368
NDUFAB1	0.0712778	0.197139	0.664269	0.0673148	9.73e-08	-3.70398
MYH11	0.0712315	0.131677	0.716663	0.0804286	0.000552382	-2.82108
C16orf92	0.0712261	0.157593	0.702734	0.0684467	2.84e-12	-4.46555
MRPL43	0.0712064	0.215787	0.635085	0.0779217	4.05e-12	-4.96199
SPDYE2B	0.0711628	0.139765	0.683516	0.105556	0.0231738	-1.67933
FAM72C	0.0711592	0.0644933	0.793814	0.0705338	0.588059	-0.593182
KHK	0.0711555	0.111131	0.745143	0.0725707	0.139106	-1.79341
TBX1	0.0711194	0.117901	0.746377	0.0646028	0.000733984	-2.81142
NPAS4	0.0710995	0.135603	0.724119	0.0691783	6.81e-07	-3.53893
LITAF	0.0710863	0.134266	0.721398	0.0732491	9.2e-07	-3.5179
AGRP	0.0710821	0.117688	0.737852	0.0733782	0.0903786	-1.82622
BLOC1S1	0.071051	0.144002	0.705992	0.0789546	0.000362698	-4.32239
MRPS2	0.0710501	0.284576	0.569727	0.0746475	9.33e-38	-7.89628
NGFR	0.0710488	0.116251	0.72567	0.087031	0.0178613	-2.3768
FLVCR1	0.0710203	0.132802	0.731925	0.0642523	4.48e-13	-4.60849
PCNXL3	0.0709976	0.112315	0.718437	0.0982496	0.0188131	-1.11636
MRPL54	0.0708608	0.214015	0.648349	0.0667755	8.57e-10	-4.07722
TEAD1	0.0708558	0.110267	0.724829	0.094048	0.0776388	-1.67129
LOC107984026	0.070844	0.092061	0.754316	0.0827792	0.53987	-1.22613
YBX1	0.0707539	0.163141	0.702921	0.0631849	5.27e-05	-2.48645
NHLRC2	0.0707359	0.159777	0.689924	0.0795635	4.92e-07	-3.59486
SGCA	0.0707357	0.117303	0.733899	0.078063	0.00581938	-2.3643
ALG6	0.0707187	0.14673	0.722897	0.0596534	4.37e-16	-5.01695
MRTO4	0.0707161	0.159287	0.715988	0.0540081	2.67e-14	-4.77895
ROMO1	0.0706661	0.167043	0.684671	0.0776198	0.0208481	-2.64298
NELFA	0.0706418	0.125623	0.726102	0.0776341	0.372351	-1.52679
CBSL	0.0706165	0.112733	0.738559	0.0780906	0.0872249	-1.92041
LOC102723930	0.0706078	0.120616	0.755253	0.0535233	7.71e-06	-3.32457
SERPINA6	0.0705618	0.0939316	0.762624	0.0728824	0.869702	-1.21374
OGT	0.0705477	0.114181	0.742054	0.0732175	0.108728	-1.94833
GTF2F2	0.0705443	0.0971393	0.757558	0.0747585	0.656902	-1.3012
OTOA	0.0705349	0.127796	0.714348	0.0873215	0.00168559	-2.67655
ARHGDIA	0.0705255	0.123795	0.726159	0.07952	0.0124333	-2.34718
DAGLA	0.070492	0.124423	0.734772	0.070313	2.21e-05	-3.21342
TVP23B	0.0704864	0.136257	0.723609	0.0696468	1.6e-07	-3.67876
RAB6A	0.0704509	0.159464	0.701286	0.0687993	2.32e-15	-3.95001
NOP56	0.0704366	0.13293	0.726629	0.0700051	0.215751	-1.73217
NOTO	0.0704233	0.0992107	0.777196	0.0531704	0.0351356	-2.14026
SRSF6	0.0704163	0.114459	0.755147	0.0599781	0.000253437	-2.91691
SMC5	0.070388	0.12208	0.726111	0.0814212	0.0157726	-2.30506
GOLGA2	0.0703824	0.119569	0.729072	0.0809765	0.222437	-1.73033
RPL26	0.0703704	0.0990741	0.789815	0.0407407	0.372157	-1.49827
FBXL19	0.0703423	0.121442	0.729119	0.0790968	0.0295414	-2.17641
DOCK4	0.0703273	0.134298	0.713645	0.0817291	6.55e-07	-3.53999
LOC107984862	0.0703027	0.12983	0.733935	0.065933	3.74e-05	-3.15553
CRAMP1	0.0702628	0.138001	0.713758	0.0779781	0.000262033	-2.92786
GUK1	0.0702614	0.13317	0.758442	0.0381264	0.0166807	-2.69876
SPDYE6	0.0702502	0.0990269	0.758295	0.0724282	0.299042	-1.64179
DONSON	0.0702326	0.0888433	0.779337	0.061587	0.0305652	-1.30417
KANSL3	0.0701942	0.194225	0.665473	0.0701078	0.00210623	-2.91155
NUP205	0.0701563	0.11095	0.748542	0.0703524	0.108318	-1.66718
HNRNPA2B1	0.070107	0.146848	0.719189	0.0638559	1.12e-17	-5.21423
C16orf90	0.0701047	0.115513	0.724741	0.0896414	0.00932562	-2.4253
VPS9D1	0.0700997	0.131121	0.705679	0.0931002	0.079167	-2.05276
TRAPPC12	0.0700942	0.165316	0.689519	0.075071	2.12e-16	-5.05918
UQCRC1	0.0700863	0.342358	0.529527	0.0580286	1.14e-31	-8.56802
GTF3C1	0.0700862	0.121641	0.722204	0.0860693	0.00691	-2.62732
OGFOD1	0.0700519	0.114233	0.747353	0.0683627	0.0034123	-2.56181
SMPD1	0.0700062	0.116547	0.750623	0.0628244	0.000154767	-2.98357
SLC12A8	0.0699572	0.105915	0.7638	0.060328	0.127001	-1.82998
YARS2	0.0699561	0.336162	0.514697	0.0791847	7.61e-17	-5.69799
KTI12	0.069924	0.253372	0.604333	0.072371	2.01e-32	-7.36026
MRPL19	0.0699	0.21511	0.645939	0.0690515	6.57e-16	-4.99312
FAM157A	0.0698861	0.101532	0.757366	0.0712161	0.551484	-1.25604
KRT32	0.0698394	0.124991	0.719679	0.085491	0.0140763	-2.33012
FOXC2	0.0698311	0.136054	0.723372	0.0707432	3.59e-05	-3.1235
TPT1	0.0698193	0.172463	0.693582	0.0641359	2.26e-08	-3.83023
SNRPE	0.0697965	0.0893817	0.749616	0.0912058	0.841002	-0.707036
LUC7L3	0.0697951	0.130767	0.725876	0.0735625	7.76e-05	-2.47625
OSBP	0.0697663	0.141389	0.694249	0.0945957	0.178094	-1.16861
COTL1	0.0697536	0.133002	0.704872	0.0923724	0.00119801	-2.94679
ZZZ3	0.0697528	0.107051	0.777778	0.0454182	0.018387	-2.47485
TIPARP	0.0697504	0.128453	0.726552	0.0752446	0.00274201	-2.68729
ZC3HC1	0.0697116	0.137799	0.701586	0.0909029	0.000146747	-3.00336
CSE1L	0.0697067	0.0981602	0.759566	0.072567	0.637786	-1.14977
NCAM2	0.0697014	0.111362	0.742045	0.0768915	0.00230308	-2.63557
PWP1	0.0696866	0.196721	0.681097	0.052496	1.13e-16	-5.09249
PSMB5	0.0696621	0.130568	0.740707	0.059063	0.140166	-1.66242
MRPL46	0.0696576	0.243784	0.622627	0.0639312	7.58e-18	-5.48209
TTC4	0.0696269	0.191953	0.681549	0.0568716	2.1e-13	-4.65542
CCR10	0.0696104	0.0878889	0.732091	0.11041	0.200668	-1.01328
ACBD4	0.0695997	0.150966	0.702585	0.0768499	0.0218585	-2.64047
TPSD1	0.0695941	0.0996106	0.73994	0.0908551	0.0940733	-1.94637
CMTR1	0.0695695	0.132908	0.746706	0.050817	0.00940559	-2.84414
SLC13A2	0.0695379	0.0890219	0.767588	0.0738518	0.242344	-1.30949
RPIA	0.0695228	0.232247	0.628173	0.0700575	9.17e-12	-6.92077
BTBD9	0.0694875	0.0895883	0.755645	0.0852796	0.258761	-1.59403
MRPL45	0.0694794	0.285958	0.562644	0.0819193	5.2e-15	-5.89285
MRPL21	0.0694675	0.170427	0.687015	0.0730907	5.78e-08	-3.86829
RBBP6	0.0694641	0.132898	0.726181	0.0714561	0.0149753	-2.30678
ZNF335	0.069449	0.152207	0.718066	0.0602774	0.000126509	-3.26725
GGTLC2	0.0694151	0.139472	0.72293	0.0681832	2.46e-05	-3.48802
MGC57346-CRHR1	0.0694094	0.116001	0.763666	0.0509231	0.00565586	-2.6432
ZDHHC15	0.0694065	0.103548	0.738755	0.0882912	0.111117	-1.862
EME2	0.0694024	0.107715	0.731331	0.0915522	0.00540884	-1.74153
SLC35A4	0.0693728	0.144535	0.720493	0.0656001	2.63e-12	-4.50254
CPPED1	0.0693533	0.136699	0.734911	0.0590373	6.35e-10	-4.10641
ADCK2	0.0693491	0.102369	0.727416	0.100866	0.493449	-1.29242
GMPPB	0.0693478	0.176704	0.735783	0.0181655	0.000235668	-3.61541
MRPL32	0.0693453	0.195513	0.655559	0.0795834	5.69e-22	-5.48382
USP13	0.0693282	0.0749337	0.784885	0.0708536	0.783659	-1.04093
TRMT10C	0.0693268	0.211001	0.610978	0.108695	0.010922	-2.37067
SRPRA	0.0693121	0.143911	0.707385	0.0793916	0.0183729	-2.67835
VN1R3	0.0692955	0.117157	0.737308	0.0762396	0.00185244	-2.64265
NDFIP2	0.0692914	0.0950294	0.759311	0.0763684	0.160795	-1.85697
LOC100996365	0.0692902	0.125724	0.748853	0.0561323	0.0805293	-2.22119
BICRA	0.0692707	0.113141	0.738314	0.0792741	0.0367422	-1.57677
NAF1	0.0692456	0.170655	0.680741	0.0793582	0.00242053	-2.58497
PPM1E	0.069224	0.0969115	0.759026	0.0748386	0.106071	-1.36969
ALG8	0.0692072	0.186635	0.668315	0.0758426	6.64e-14	-4.71101
KRTAP2-2	0.0691628	0.109016	0.744429	0.0773918	0.00772636	-2.61316
TIMM50	0.0691314	0.193103	0.646373	0.0913926	0.00265665	-2.61335
URM1	0.0691054	0.169762	0.691577	0.0695552	9.56e-05	-3.05299
MPDU1	0.0690922	0.12962	0.738188	0.0631002	1.16e-07	-3.68107
PGAM4	0.0690915	0.105276	0.769666	0.0559664	0.0332241	-2.17303
RPL5	0.0690608	0.121547	0.740331	0.0690608	0.0343651	-3.01862
CTR9	0.0690412	0.121458	0.713886	0.0956151	0.00864829	-2.04491
OR52E5	0.0690411	0.11053	0.741765	0.0786644	0.232659	-1.77473
SBK3	0.0690353	0.0845068	0.785352	0.0611057	0.57567	-1.15676
HPX	0.0690195	0.109952	0.742161	0.0788675	0.00685427	-2.06411
DHFR2	0.0689655	0.201149	0.695402	0.0344828	0.000146508	-4.65965
DNAJC2	0.0689652	0.148666	0.716865	0.0655037	4.5e-10	-4.14408
KRTAP2-3	0.0689641	0.12092	0.73496	0.0751565	0.0811379	-2.045
C2CD2	0.0689532	0.122068	0.741784	0.0671944	5.83e-05	-3.10108
C19orf43	0.0689503	0.115809	0.70974	0.105501	0.399885	-1.46861
SDR42E1	0.0689458	0.109612	0.738232	0.0832102	0.06187	-2.02695
BCL7C	0.0689241	0.135084	0.740488	0.0555048	9.84e-08	-3.73469
ZNF689	0.0689093	0.128114	0.727201	0.0757758	0.00050397	-2.84128
ATP6V0A1	0.0689076	0.113124	0.757764	0.060205	0.0125288	-2.34613
SMIM11	0.0688965	0.129698	0.697909	0.103496	0.618609	-1.29646
MTPAP	0.0688644	0.238501	0.64951	0.0431253	9.15e-11	-4.2414
NAA60	0.068861	0.0928266	0.753518	0.0847942	0.825301	-1.06583
DUSP18	0.0688567	0.120686	0.72611	0.0843466	0.158607	-1.87178
COX6A2	0.0688485	0.0980162	0.751589	0.0815467	0.0496934	-1.9696
DHX29	0.0688433	0.150696	0.681744	0.0987167	8.26e-06	-3.32496
CACNG3	0.0688388	0.11428	0.73811	0.078771	0.00495051	-2.50386
MRPS31	0.0688326	0.252694	0.609795	0.0686784	7.35e-31	-7.22725
COL4A3BP	0.0688205	0.132003	0.69362	0.105556	0.0511582	-1.64737
GFOD2	0.0688156	0.0995455	0.761996	0.0696428	0.00698425	-1.7976
ZNF843	0.0687969	0.110094	0.755589	0.0655206	0.00104592	-2.73915
BCL2L12	0.0687895	0.120378	0.734628	0.0762041	0.0558719	-2.0576
CES2	0.0687844	0.116835	0.741105	0.0732758	0.000878372	-2.75106
RBM12	0.0687665	0.128702	0.730312	0.0722197	0.000202196	-2.94551
MT2A	0.0687651	0.109503	0.729541	0.0921912	0.839855	-1.0923
CLN3	0.0687617	0.115258	0.736549	0.0794308	0.00316882	-2.56776
UBASH3A	0.0687609	0.104997	0.749171	0.0770711	0.0326928	-2.15975
FAM177A1	0.0687585	0.110504	0.736881	0.0838569	0.00776596	-1.82617
UPK1A	0.0687127	0.109672	0.747659	0.0739561	0.0326955	-2.07649
CT45A7	0.0686913	0.106347	0.732451	0.0925109	0.325143	-1.59621
NGDN	0.0686813	0.117216	0.716117	0.0979853	0.452502	-0.850845
WDR83	0.068676	0.172422	0.703578	0.0553239	5.94e-10	-4.09816
SON	0.0686686	0.161227	0.702809	0.0672959	6.71e-07	-3.88983
CTNNBL1	0.0686675	0.0741497	0.746939	0.110244	0.612531	0.244581
API5	0.0686627	0.118127	0.736735	0.0764755	0.0221072	-2.24155
RGL4	0.0686554	0.111951	0.717593	0.1018	0.263411	-1.29595
NAP1L4	0.0686337	0.109419	0.732743	0.0892042	0.182633	-1.38747
NUDCD3	0.0686178	0.143635	0.713682	0.0740651	1.02e-05	-3.28931
G3BP1	0.0685947	0.109925	0.755862	0.0656183	7.33e-05	-3.06704
SLC38A7	0.068576	0.090726	0.756771	0.0839266	0.396397	-1.41261
MRPL2	0.0685745	0.214703	0.64648	0.0702417	1.08e-12	-4.69948
GSS	0.06857	0.132732	0.74175	0.0569478	7.31e-08	-3.74521
CPSF1	0.0685568	0.120832	0.726914	0.0836978	0.610502	-1.22365
PKN2	0.0685515	0.134937	0.707408	0.089103	7.41e-05	-3.08635
GDF5	0.0685446	0.11931	0.739764	0.0723816	0.00123221	-2.72411
ARMC5	0.068539	0.136266	0.741381	0.0538144	6.22e-10	-4.11376
ZBTB17	0.0685285	0.128272	0.720105	0.0830944	0.00439869	-2.52027
RPS10	0.0684932	0.0958904	0.739726	0.0958904	0.765974	-0.672307
MRPL42	0.0684919	0.261123	0.602239	0.0681459	9.56e-25	-7.17743
DBF4B	0.0684711	0.129235	0.719063	0.0832308	0.0706602	-1.97741
MRPL55	0.068431	0.200317	0.646411	0.0848407	6.15e-16	-5.14715
KRCC1	0.06841	0.10865	0.743662	0.0792783	0.0136608	-1.74653
SULT1A3	0.0683907	0.112563	0.753023	0.0660238	0.0370104	-2.13183
OR51Q1	0.0683791	0.111777	0.739073	0.0807702	0.0211301	-2.49285
ZER1	0.0683761	0.0766687	0.779482	0.0754731	0.722917	-0.655819
HYOU1	0.0683739	0.130766	0.727567	0.0732935	0.0794262	-1.94725
RAB22A	0.0683586	0.143379	0.719014	0.0692476	2.94e-10	-4.18259
FAM234A	0.0683476	0.107458	0.754081	0.0701127	0.105839	-2.15589
NCKAP1	0.0683467	0.0968778	0.737691	0.0970843	0.69381	-1.17982
RSG1	0.0683448	0.10962	0.74264	0.0793947	0.0188332	-1.65769
ITGAL	0.0683198	0.120755	0.73701	0.0739155	0.0126632	-2.35831
DDX24	0.0683143	0.0893959	0.77276	0.0695295	0.477344	-1.47409
KRTAP4-11	0.0683081	0.131703	0.73281	0.0671795	0.00145313	-2.69637
DNAJC18	0.0682829	0.102857	0.770173	0.0586868	0.0119045	-2.41752
MFSD12	0.0682624	0.146905	0.702994	0.0818393	6.14e-05	-3.10406
MRPL16	0.068251	0.245614	0.602213	0.0839217	2.38e-20	-6.86634
KCTD21	0.0682295	0.131896	0.727482	0.0723928	0.00505619	-2.4823
CNOT1	0.0682234	0.10297	0.740281	0.0885255	0.65767	-1.08019
EXOC3	0.0682233	0.106142	0.740326	0.0853087	0.185177	-1.11855
RAB40C	0.0682229	0.0878967	0.779225	0.0646556	0.151833	-1.78984
MRPS10	0.0681943	0.246538	0.62089	0.0643778	1.8e-29	-6.73629
NOP16	0.0681818	0.129545	0.744318	0.0579545	0.154363	-1.95853
TBL3	0.0681818	0.340909	0.568182	0.0227273	7.13e-07	-5.73068
DEFB119	0.0681611	0.108091	0.732029	0.0917192	0.0852742	-2.08904
KNOP1	0.0681437	0.0965013	0.755899	0.0794564	0.850015	-1.07963
SLC38A10	0.0681244	0.102432	0.779769	0.049675	0.00902893	-2.19644
LOC102724788	0.0681211	0.120743	0.727155	0.0839804	0.028291	-2.18366
ITGA3	0.0680946	0.127942	0.737802	0.0661613	0.000948836	-2.73904
SMIM5	0.068078	0.104232	0.737838	0.0898522	0.325717	-1.24551
COMMD7	0.0680351	0.112579	0.726079	0.0933071	0.000105086	-2.81968
TSSK4	0.0680339	0.128684	0.730089	0.0731929	1.48e-05	-3.25961
CNBP	0.0680162	0.136913	0.711616	0.0834551	0.000340369	-2.9018
C16orf91	0.0680004	0.105839	0.762034	0.0641268	0.0210352	-2.24436
MRPL49	0.0679841	0.186965	0.647271	0.0977799	1.65e-07	-3.66444
PREB	0.0679831	0.157043	0.724724	0.0502501	0.000386961	-3.53369
OGDH	0.0679788	0.155834	0.700327	0.07586	0.000530523	-2.83037
LOC100286986	0.067975	0.0977186	0.74704	0.0872661	0.803909	-0.9753
RPP14	0.0679467	0.112135	0.7179	0.102019	0.739729	-0.983617
NPFF	0.0679465	0.0952695	0.736527	0.100257	0.791882	-0.838004
METRN	0.0679225	0.117687	0.743987	0.0704035	0.00633794	-2.46611
PDRG1	0.0679012	0.104938	0.716049	0.111111	0.703614	-0.823075
STX4	0.0678945	0.117003	0.742201	0.0729012	0.000907405	-2.75199
FUS	0.067894	0.127583	0.74012	0.0644035	1.26e-08	-3.89999
KIF3B	0.0678796	0.123342	0.720117	0.088661	0.00789533	-2.43822
BPIFB6	0.0678764	0.129672	0.727372	0.0750792	0.000108713	-3.02855
FAM71E1	0.0678754	0.1309	0.711483	0.0897415	0.0472231	-2.07429
ZNHIT1	0.0678659	0.116079	0.73835	0.0777053	0.00175224	-2.66897
MGC50722	0.0678569	0.0978691	0.728512	0.105762	0.261199	-1.00848
GOLPH3	0.0678384	0.147473	0.720842	0.0638463	7.62e-13	-4.57942
ZNF408	0.0678272	0.138942	0.687513	0.105718	0.0563561	-2.03686
COX10	0.0678265	0.265859	0.593454	0.0728599	1.43e-31	-6.72705
RBBP5	0.0678138	0.0928344	0.747534	0.0918176	0.0910528	-1.12431
NUPR1	0.0678064	0.124327	0.733636	0.0742301	0.0130862	-2.34263
DDX19A	0.0677883	0.0946479	0.764878	0.072686	0.390003	-1.46145
ASGR1	0.0677792	0.112862	0.764746	0.0546136	0.000161993	-2.99343
EWSR1	0.0677628	0.113941	0.744036	0.0742601	0.0289814	-2.3498
ATG13	0.0677237	0.101264	0.765174	0.0658379	0.00763718	-2.42816
UBA5	0.067694	0.115054	0.736713	0.0805393	0.000372519	-2.87955
FBXW7	0.0676477	0.136911	0.689559	0.105882	0.000983388	-2.91446
OR4D10	0.0676143	0.113096	0.749384	0.0699063	0.00379946	-2.54725
KCNIP1	0.0676005	0.112795	0.750549	0.0690552	0.00707527	-2.06749
PDHA1	0.0675858	0.114986	0.712955	0.104474	0.263391	-1.62488
CCNH	0.0675737	0.134395	0.730434	0.0675969	0.25299	-1.73561
GTPBP4	0.067573	0.140616	0.716673	0.0751387	0.0615455	-2.31532
ENO1	0.0675394	0.254993	0.609256	0.0682114	2.48e-27	-6.24562
DNAJC5	0.0675207	0.111283	0.750458	0.0707381	0.000609715	-2.61753
TMPRSS12	0.0674726	0.118216	0.726269	0.0880424	0.213763	-1.70999
KIFC3	0.0674703	0.131433	0.722778	0.078319	9.03e-07	-3.51269
UQCRQ	0.0674361	0.279316	0.604922	0.0483258	6.8e-29	-6.87102
SRSF5	0.0674289	0.149587	0.732372	0.0506126	7.16e-08	-3.75428
CBLL1	0.0674138	0.126224	0.733321	0.0730417	5.36e-05	-3.01409
CLDN9	0.0673934	0.0954908	0.740152	0.0969638	0.0555278	-1.70158
MRPS22	0.0673722	0.25082	0.623245	0.0585623	3.35e-17	-5.15377
LOC112267855	0.0673684	0.11594	0.736014	0.0806775	0.111244	-1.85814
SLC35C1	0.0673542	0.129929	0.721582	0.0811349	0.00258968	-2.65155
PLEKHM2	0.0673469	0.0870362	0.780571	0.0650458	0.161359	-1.35732
KRTAP2-1	0.0673336	0.107964	0.753635	0.0710672	0.116362	-1.84495
PTCD3	0.0673148	0.265904	0.591239	0.0755423	2.44e-42	-8.08797
MRPS18A	0.0672775	0.26383	0.607447	0.0614457	1.86e-15	-6.31225
DYNLL1	0.0672348	0.154416	0.718691	0.0596573	4.93e-10	-4.14874
MSI2	0.0672119	0.0999043	0.755009	0.0778745	0.0846609	-2.03241
GART	0.0672059	0.24109	0.640337	0.0513676	3.91e-19	-5.39456
TBC1D23	0.0671931	0.106237	0.748091	0.0784786	0.0217829	-1.18543
GAPDH	0.0671812	0.154801	0.704381	0.073636	0.0429159	-1.78239
UTP23	0.0671608	0.180984	0.671125	0.0807297	0.00266823	-1.99216
CLASRP	0.0671131	0.116334	0.704082	0.11247	0.605573	-1.23174
TCF20	0.0670932	0.0986606	0.748018	0.0862283	0.540636	-1.36174
SLA2	0.0670826	0.113576	0.729169	0.090173	0.00780434	-2.4157
CACNA1A	0.0670761	0.0930052	0.775081	0.0648381	0.0240394	-2.04875
LOC100652871	0.0670533	0.106624	0.742013	0.0843102	0.548103	-1.34871
SRRM1	0.0670458	0.15569	0.715928	0.0613367	0.0242011	-2.02368
CASC5	0.0670391	0.0949721	0.77095	0.0670391	0.37131	-1.58435
MAPRE1	0.0670303	0.119668	0.721976	0.0913252	0.0292768	-2.18637
FOLH1	0.0670242	0.139604	0.721011	0.0723608	0.0923589	-2.24639
LOC107987254	0.0670232	0.152756	0.693483	0.086737	0.0171312	-2.33499
RGS20	0.0669895	0.109999	0.741751	0.0812604	0.230135	-1.22896
CES1	0.0669574	0.105157	0.756874	0.0710116	0.000970359	-2.76235
C1QTNF12	0.0669546	0.0979592	0.751425	0.0836609	0.303601	-1.37033
FADD	0.0669527	0.125262	0.731459	0.0763255	0.0687583	-2.00817
TP53TG3F	0.0669136	0.14202	0.712007	0.0790595	0.00675373	-2.46281
TMEM189	0.0669118	0.135992	0.739244	0.0578522	6.72e-09	-3.94478
UQCRB	0.0668342	0.408481	0.461194	0.0634905	1.05e-46	-11.0543
TBC1D3C	0.0668263	0.0762711	0.784883	0.0720193	0.842922	-0.854239
MAZ	0.0668128	0.126732	0.73202	0.074435	2.34e-05	-3.18586
PRR35	0.0667946	0.142671	0.719505	0.0710296	0.00106894	-2.73628
HTT	0.0667888	0.147372	0.728238	0.0576012	8.14e-13	-4.55639
TMED6	0.0667722	0.112692	0.744916	0.0756198	0.00994728	-2.45608
LGALS9	0.0667428	0.0954018	0.763994	0.0738618	0.307363	-1.58483
COL22A1	0.0667291	0.133633	0.726261	0.0733768	0.00120231	-2.72765
ADCY7	0.0667192	0.120965	0.740969	0.0713473	0.00663596	-2.45675
OR51E2	0.0667047	0.119466	0.751246	0.062583	0.00272634	-2.57603
ARIH1	0.0666863	0.0941051	0.758251	0.0809573	0.173301	-1.08658
TUBB	0.0666667	0.133333	0.688889	0.111111	0.606828	-1.03821
GDE1	0.0666597	0.116942	0.73959	0.0768088	0.0035649	-2.55825
SF3A1	0.0666561	0.104337	0.731541	0.0974659	0.758432	-1.11408
CC2D2B	0.0666471	0.102402	0.76263	0.0683207	0.221332	-1.48851
FAM19A5	0.0666259	0.0880362	0.764863	0.080475	0.260321	-1.22899
MED1	0.0666216	0.12256	0.725257	0.0855614	0.0773582	-1.97154
LOC105373242	0.066616	0.105697	0.75151	0.0761763	0.00152184	-1.86641
NUDCD1	0.0666022	0.113521	0.744943	0.0749334	0.00254842	-2.5891
TRIM28	0.066579	0.12016	0.752531	0.0607297	0.029439	-2.18701
ERI2	0.0665163	0.112935	0.75562	0.0649291	5.99e-06	-3.34621
CCDC77	0.0665038	0.106513	0.750805	0.0761775	0.013336	-1.00251
ZCCHC7	0.0664921	0.126483	0.739217	0.0678079	5.97e-07	-3.60693
MATN4	0.0664854	0.118808	0.733313	0.0813935	0.156628	-1.92013
HIGD2A	0.066483	0.0741996	0.769092	0.0902252	0.933745	-0.664817
SCGB2A1	0.0664459	0.123618	0.72735	0.0825865	0.0821875	-1.95505
C16orf71	0.0664095	0.129038	0.731655	0.072897	0.00449476	-2.6828
ADGRG2	0.0664062	0.119076	0.738616	0.0759021	0.00446632	-2.54945
BICDL2	0.0664031	0.123716	0.716944	0.0929367	0.306926	-1.00672
ENKD1	0.0663947	0.115803	0.730592	0.0872103	0.147261	-1.91267
TMEM248	0.0663735	0.121768	0.71502	0.096839	0.187694	-1.73211
HTATIP2	0.0663655	0.0996595	0.758302	0.0756735	0.0321145	-2.15304
ASPHD1	0.0663402	0.114146	0.753167	0.0663473	0.000554012	-2.8093
MKL2	0.0663316	0.104057	0.739488	0.0901232	0.466478	-1.65655
KMT2B	0.0663282	0.122584	0.714557	0.0965313	0.172833	-1.72857
SPDYE5	0.0663203	0.130996	0.716743	0.0859411	0.0071512	-2.47217
CDH22	0.0662922	0.0979809	0.760416	0.0753108	0.110309	-1.97243
CXXC1	0.0662822	0.109315	0.778061	0.0463417	0.0317062	-1.84155
THOC2	0.0662814	0.112465	0.765282	0.0559721	0.2959	-1.64343
CENPT	0.0662638	0.136018	0.715951	0.081768	0.00065473	-1.86915
RHOT1	0.0662593	0.113619	0.73731	0.0828113	0.0975628	-1.82729
LOC112268173	0.0662524	0.116958	0.747243	0.0695468	1.45e-06	-3.46872
LOC105369155	0.0662512	0.124985	0.726654	0.0821093	0.00238054	-2.62453
ZNF217	0.0662295	0.119522	0.735997	0.0782517	0.0592696	-2.04359
POLRMT	0.0662279	0.252774	0.632458	0.0485393	5.49e-14	-4.71102
LOC107987237	0.0662228	0.110319	0.760707	0.0627509	0.00142202	-2.3395
CCDC87	0.0662183	0.112238	0.737947	0.0835971	0.103898	-1.43573
PCGF2	0.0662169	0.0738559	0.765576	0.0943508	0.584538	-0.513415
DENND5A	0.0661763	0.103129	0.740371	0.0903235	0.332004	-1.4947
IRGC	0.0661581	0.102323	0.764926	0.0665928	0.42386	-1.27964
CCNK	0.0661308	0.11999	0.760175	0.0537043	0.0230661	-2.38403
DHX8	0.0660828	0.109318	0.744942	0.0796577	0.407908	-1.4317
GGPS1	0.0660701	0.0730169	0.778226	0.082687	0.42407	-0.847388
CSRNP2	0.0660581	0.101263	0.751102	0.0815768	0.249321	-1.25732
LOC107987394	0.0660569	0.103894	0.738313	0.0917361	0.510914	-1.413
GAGE2D	0.0660545	0.142034	0.718267	0.073644	1.82e-05	-3.22024
ITSN1	0.0660541	0.131111	0.730974	0.0718609	3.52e-08	-3.81928
PCSK9	0.0660538	0.103825	0.762905	0.0672163	0.128484	-1.8249
MAPK3	0.0660206	0.12539	0.735158	0.073431	0.0875472	-2.15882
GOLGA6D	0.0660145	0.103265	0.760261	0.0704596	0.0290765	-1.05549
SLX4	0.0659985	0.153998	0.711762	0.0682412	0.00221569	-2.77005
ATXN7L3	0.0659746	0.117502	0.692409	0.124114	0.0898039	-0.721566
HSF2BP	0.0659215	0.100087	0.740436	0.0935553	0.282734	-1.65779
LOC102723859	0.0659081	0.120109	0.731293	0.0826905	0.0797164	-2.22585
MOGS	0.0658798	0.122228	0.719008	0.0928844	0.31676	-1.59214
POTEH	0.0658791	0.108155	0.750871	0.075095	0.0495119	-2.06763
CDH26	0.0658737	0.0966527	0.753429	0.0840451	0.144273	-1.84999
PGD	0.0658586	0.310636	0.567894	0.0556119	2.61e-12	-4.99783
AASDHPPT	0.065851	0.20986	0.670993	0.0532962	2.26e-09	-4.04231
VWA3A	0.0658286	0.121882	0.739759	0.0725304	0.00463781	-2.62668
BMS1	0.0658199	0.125846	0.709633	0.0987015	0.297896	-0.741006
YIPF6	0.0658151	0.124122	0.746933	0.06313	1.82e-07	-3.64042
FCGBP	0.065788	0.102888	0.748299	0.0830255	0.251314	-0.835763
DPH3P1	0.0657851	0.1331	0.712092	0.0890227	0.00260596	-1.8282
KMT2D	0.0657811	0.121248	0.738519	0.0744522	0.0306927	-2.17397
NFE2L2	0.06578	0.125289	0.716887	0.0920445	0.000495211	-2.86506
PPM1D	0.0657626	0.109899	0.74254	0.0817981	0.275564	-1.19908
ZNF599	0.0657546	0.139048	0.717342	0.0778553	0.000508748	-2.80383
TTC29	0.065745	0.103598	0.753573	0.0770835	0.047491	-2.07259
PHKG2	0.0657423	0.127414	0.717939	0.0889053	0.0817284	-1.96928
CHST4	0.0657406	0.125416	0.724377	0.084467	0.0976244	-2.22512
GPS2	0.0657179	0.12523	0.736562	0.0724899	0.00785395	-2.61108
MTMR8	0.065714	0.119712	0.728593	0.0859802	0.000102552	-2.55762
STX2	0.0656892	0.0999714	0.743415	0.0909246	0.881281	-0.648825
RFLNB	0.0656843	0.111873	0.744237	0.0782058	0.0565597	-1.81451
HCCS	0.0656833	0.233002	0.630993	0.0703216	4.28e-28	-8.02559
C17orf89	0.0656806	0.134335	0.714556	0.0854285	0.170357	-1.75534
ERP44	0.065669	0.11017	0.698698	0.125463	0.581785	-0.67545
EXOC2	0.0656504	0.125396	0.714173	0.0947809	0.0160742	-2.31804
MVK	0.0656429	0.08785	0.71748	0.129027	0.93968	0.121725
LOC105372714	0.0656331	0.111539	0.73867	0.0841583	0.0228436	-2.23168
HAUS8	0.06563	0.0840186	0.785685	0.0646667	0.0746424	-0.399201
SH3BP2	0.0656093	0.116868	0.732714	0.0848092	0.330052	-1.70134
GAGE12J	0.065609	0.110296	0.745341	0.0787543	0.0135173	-2.33117
MRPL9	0.0655889	0.148191	0.706237	0.079983	0.00234247	-2.66257
STX1B	0.0655801	0.130087	0.745962	0.058371	1.01e-05	-3.27756
CCDC137	0.0655772	0.114105	0.737211	0.0831061	0.076249	-1.96338
SENP3	0.0655765	0.122452	0.73119	0.0807815	0.0696047	-2.24303
EIF3B	0.0655738	0.180328	0.639344	0.114754	0.446963	-1.40499
CORO1A	0.0655556	0.136539	0.720916	0.0769895	6.84e-05	-3.07553
CSAG3	0.0655492	0.113995	0.749637	0.0708193	0.0412346	-2.27835
BCKDK	0.0655244	0.11996	0.743096	0.0714193	0.000334965	-2.89327
BLOC1S3	0.0655088	0.171315	0.690063	0.0731125	2.74e-05	-3.18692
ATXN1L	0.0655063	0.105934	0.736279	0.0922809	0.481316	-1.43165
ZNF281	0.065488	0.128125	0.712205	0.0941823	0.121608	-1.91278
MRPS26	0.0654772	0.198432	0.672488	0.0636036	1.97e-17	-5.42828
C14orf79	0.0654762	0.130952	0.75	0.0535714	0.094202	-2.53383
TOMM40	0.0654645	0.173549	0.691909	0.069077	0.000139759	-3.26781
NUBP1	0.0654516	0.176553	0.693701	0.0642947	2.07e-05	-3.2005
NANOGNB	0.0654089	0.119849	0.748979	0.065763	0.388937	-1.55566
FAM47A	0.0653975	0.104771	0.764441	0.0653908	0.00740984	-1.85919
AHCYL1	0.065395	0.124683	0.757357	0.0525654	7.33e-06	-3.31488
ELP6	0.0653862	0.251137	0.612621	0.0708562	2.28e-15	-4.92224
CHD6	0.0653804	0.121986	0.74973	0.0629042	0.000691185	-2.81297
C2CD4D	0.0653772	0.125541	0.71567	0.0934115	0.0505378	-1.04861
RNF112	0.0653769	0.104749	0.748489	0.0813852	0.0186638	-2.27263
FGD2	0.0653522	0.0957523	0.762446	0.0764493	0.243155	-1.625
G6PD	0.0653515	0.139446	0.73746	0.0577422	0.0144643	-2.48005
LOC101929599	0.0653473	0.110783	0.750263	0.0736069	0.595967	-1.24599
LOC400499	0.0653323	0.107701	0.755108	0.0718582	0.0275867	-2.21459
SYAP1	0.0653301	0.138767	0.720073	0.0758299	1.27e-09	-4.06867
TNFRSF12A	0.065316	0.114727	0.729113	0.0908436	0.297322	-1.52173
OSTC	0.0652878	0.110071	0.730452	0.0941894	0.525929	-1.03061
DGCR8	0.0652867	0.105202	0.737726	0.0917854	0.89029	-0.910977
OR4C13	0.0652814	0.115543	0.744303	0.0748722	0.000285665	-2.92187
ZFPM1	0.0652722	0.114433	0.734303	0.085992	0.098494	-1.95523
DUSP15	0.0652575	0.135067	0.735367	0.0643078	0.00232938	-2.623
AMHR2	0.0652516	0.0904011	0.766064	0.078283	0.549028	-1.24687
MAPK8IP1	0.0652239	0.125331	0.726956	0.0824891	0.0464067	-2.17192
ALG1	0.0652174	0.0996377	0.75	0.0851449	0.784297	-0.808408
UXT	0.0652174	0.0869565	0.76087	0.0869565	0.776944	-0.646241
SCUBE2	0.0652096	0.0895568	0.76326	0.0819735	0.382645	-1.20964
FAM192A	0.0652072	0.102294	0.750253	0.0822456	0.405894	-1.52909
NYX	0.0651833	0.111295	0.742685	0.0808364	0.104868	-1.82977
RNF40	0.0651697	0.112003	0.767489	0.0553383	0.0210956	-2.25054
PRKCSH	0.0651588	0.113771	0.694535	0.126535	0.631941	-0.864083
LOC105369209	0.0651483	0.115306	0.737339	0.082207	0.0258936	-2.20329
SUN5	0.0651465	0.129714	0.731961	0.0731789	5.97e-05	-3.08666
PTPRJ	0.0651236	0.113787	0.723907	0.0971826	0.0285488	-1.13611
KRTCAP2	0.0651186	0.0772612	0.795427	0.062193	0.428023	-0.897679
WDR34	0.0651087	0.096188	0.761108	0.0775948	0.589407	-0.711783
USP17L30	0.065073	0.110834	0.75678	0.0673128	0.00425139	-1.45225
LOC112267919	0.0650259	0.18836	0.6595	0.0871147	0.019784	-2.42048
IREB2	0.0650075	0.131541	0.759688	0.0437634	1.04e-06	-3.51427
NPC2	0.0650042	0.126342	0.740163	0.0684909	1.69e-06	-3.47552
LENG1	0.0649911	0.133502	0.725526	0.075981	0.00420559	-2.54729
OR6A2	0.0649759	0.130778	0.708504	0.0957419	0.013429	-1.74453
HIST1H2AM	0.0649704	0.0892543	0.783246	0.0625293	0.101263	-1.57653
ARNTL	0.0649501	0.114914	0.745739	0.074397	0.0194284	-1.96399
CHRNE	0.06495	0.110371	0.751051	0.0736282	0.00990234	-2.43736
MRPL40	0.0649485	0.120787	0.737466	0.076798	0.259213	-2.2951
RPL3L	0.0649453	0.105443	0.736675	0.0929365	0.363654	-1.46957
SEC14L5	0.0649408	0.112973	0.748515	0.0735717	0.0171069	-2.28994
TMC7	0.0649308	0.116909	0.727998	0.090162	0.111533	-1.88477
LOC112267947	0.0649028	0.120371	0.747559	0.0671666	0.0128623	-1.56425
CHURC1-FNTB	0.0648969	0.216316	0.666949	0.051838	3.11e-19	-4.92287
BPIFB2	0.0648923	0.114808	0.751533	0.0687673	0.00453348	-2.51804
IFT20	0.0648872	0.11172	0.74967	0.073722	0.204628	-1.69414
SLC35A2	0.0648788	0.146857	0.726864	0.0613999	4.35e-06	-3.38997
RFWD3	0.0648767	0.141397	0.71343	0.0802956	0.00143848	-2.68443
TTC1	0.0648765	0.143495	0.700784	0.0908443	0.0316102	-1.27972
ETV3	0.0648575	0.111083	0.749768	0.0742917	0.0583866	-2.03194
CACNA1H	0.0648561	0.136196	0.730574	0.0683736	0.0282147	-2.18824
SLX1B	0.0648333	0.128185	0.740158	0.0668235	0.00018742	-2.97604
OTUD6B	0.0647916	0.113722	0.772598	0.0488884	0.00671754	-2.54239
CYB5R4	0.0647842	0.162539	0.701918	0.0707594	7.2e-16	-4.98828
SYCN	0.0647592	0.116514	0.753458	0.0652688	0.00756722	-2.43217
PRR11	0.0647517	0.137191	0.722556	0.0755016	0.0554847	-2.03365
SLC36A1	0.0647495	0.0991668	0.750226	0.0858579	0.375718	-1.46711
APOF	0.0647231	0.0859004	0.782453	0.0669237	0.170062	-1.37881
KIAA0430	0.0647206	0.0901535	0.784787	0.0603389	0.660652	-1.11747
TSEN54	0.0647115	0.209637	0.6807	0.0449515	9.97e-13	-4.56175
SCARF2	0.0647003	0.10093	0.734943	0.0994275	0.742098	-1.26884
LOC107984851	0.0646803	0.11679	0.735007	0.0835234	0.0171636	-2.28033
BAIAP3	0.064668	0.114849	0.744324	0.0761593	0.0589889	-1.72322
INPPL1	0.0646671	0.144066	0.694185	0.0970819	0.0147558	-2.35732
DOCK1	0.0646191	0.0831667	0.749748	0.102466	0.8685	-0.800134
OR4C16	0.0646187	0.124589	0.733735	0.0770575	5.09e-05	-3.1159
OMP	0.0646178	0.129947	0.726553	0.078882	0.026891	-2.33944
PGM3	0.0646163	0.193218	0.657177	0.0849891	2.06e-10	-4.19564
IL17C	0.0645816	0.117753	0.747433	0.0702321	0.00599193	-2.25306
MRPL20	0.0645737	0.263718	0.601663	0.070045	1.46e-18	-5.36211
LOC101930047	0.064566	0.1186	0.751773	0.0650617	0.0410686	-2.23001
ARHGEF15	0.0645641	0.120876	0.752015	0.062545	0.00492383	-2.51044
CCDC81	0.0645541	0.10814	0.750969	0.0763367	0.142009	-2.00019
KRT25	0.0645403	0.121964	0.719417	0.094079	0.0500461	-1.78773
MAGEA4	0.0645271	0.105276	0.764374	0.0658226	0.0459253	-2.08226
KRTAP12-3	0.0645261	0.114671	0.750551	0.0702514	0.00022423	-2.92737
RPS3	0.0645161	0.108504	0.727273	0.0997067	0.454299	-1.38884
PLPPR5	0.0645137	0.0928217	0.760798	0.0818666	0.246853	-1.73172
SPEN	0.0645114	0.107893	0.753077	0.0745188	0.307942	-1.78351
MT1G	0.0645066	0.109017	0.754892	0.0715851	0.0828337	-2.00405
TGFB1I1	0.0645055	0.113449	0.744464	0.0775822	0.00556057	-2.50316
LCE3B	0.0645019	0.109986	0.7497	0.0758125	0.398435	-1.41911
GNG13	0.0644685	0.133816	0.722627	0.0790885	0.00834239	-2.41753
2023-03-05	0.0644582	0.143166	0.703035	0.0893407	0.00807368	-2.42113
CLSPN	0.0644581	0.106083	0.790343	0.0391166	0.0920638	-1.92029
POFUT1	0.0644296	0.0945063	0.757921	0.0831435	0.436308	-1.45048
SPATC1L	0.0644279	0.115744	0.748146	0.0716825	0.0920086	-1.91123
MED6	0.0644272	0.115455	0.755842	0.0642754	0.111595	-1.86818
COX15	0.0644206	0.105227	0.747951	0.0824015	0.113573	-1.86629
MADD	0.0644171	0.0997026	0.741536	0.094344	0.911239	-1.07939
POLD4	0.0644072	0.11005	0.746267	0.0792761	0.221715	-1.33361
FAM64A	0.0643868	0.132224	0.734229	0.0691603	0.00805215	-2.61826
SRL	0.0643752	0.11207	0.753802	0.0697524	0.00140033	-2.70526
LRPPRC	0.0643645	0.233962	0.643268	0.0584057	1.88e-16	-5.04851
ZBTB3	0.0642897	0.131064	0.732747	0.0718995	0.000116837	-3.02605
NDUFS1	0.0642846	0.108837	0.734559	0.0923194	0.523757	-1.31412
MRPS16	0.064282	0.173871	0.69353	0.0683173	5.21e-09	-3.96162
DRD5	0.0642698	0.0972205	0.765562	0.0729476	0.714048	-1.40054
GAGE10	0.0642544	0.120617	0.735305	0.0798241	0.0255977	-2.20622
DPY19L1	0.0642538	0.104784	0.75066	0.0803025	0.100414	-1.70315
KLHL17	0.0642463	0.115148	0.735423	0.0851821	0.063397	-2.00863
FMNL1	0.0642313	0.115121	0.750445	0.0702026	0.0891127	-1.92401
SLC16A3	0.064177	0.108189	0.733608	0.0940255	0.504382	-1.30723
NENF	0.064176	0.0832341	0.776284	0.0763059	0.571101	-1.01486
CCT3	0.064174	0.0588871	0.815689	0.0612496	0.94784	-0.532986
TSSC1	0.0641726	0.132549	0.732468	0.0708098	1.86e-06	-3.44713
ARL3	0.0641526	0.107082	0.74718	0.081585	0.176983	-1.76046
CHAF1A	0.0641321	0.100166	0.761745	0.0739567	0.54888	-1.60052
C17orf47	0.0641249	0.112498	0.761589	0.0617876	0.194801	-1.64693
POLR2L	0.0641026	0.102564	0.801282	0.0320513	0.151477	-2.25862
NKIRAS2	0.0640799	0.09932	0.763195	0.0734054	0.34002	-1.65108
ZNF790	0.0640791	0.149961	0.715616	0.0703438	1.46e-06	-3.48442
YPEL5	0.064071	0.144474	0.716359	0.0750954	0.000397443	-2.86564
OR56A1	0.0640601	0.0972131	0.752037	0.0866897	0.711187	-1.09741
IRF8	0.0640591	0.100808	0.761543	0.07359	0.0672109	-2.01394
TRIM64C	0.064052	0.103395	0.746721	0.0858321	0.848819	-1.1452
NSMCE1	0.0640496	0.137892	0.724501	0.0735573	0.045342	-2.09438
PSMB3	0.0640209	0.119765	0.727999	0.0882145	0.62194	-1.09305
DEFB130B	0.0640148	0.121569	0.752741	0.0616749	0.205186	-1.85019
MCM2	0.0639966	0.106288	0.764686	0.0650301	0.440651	-1.48033
SLITRK5	0.0639941	0.0951965	0.770586	0.0702238	0.416752	-1.55671
RBM10	0.0639863	0.119529	0.732863	0.0836217	0.161067	-1.50113
ELAC2	0.0639835	0.186339	0.678191	0.0714868	0.000800074	-2.98554
SNUPN	0.0639754	0.0845161	0.779856	0.0716529	0.0390515	-1.30764
RALA	0.0639737	0.114644	0.744129	0.0772534	0.066559	-2.02197
POLR1A	0.0639731	0.154461	0.68729	0.0942761	0.276912	-1.67007
TRIM21	0.0639346	0.103632	0.76454	0.0678931	0.0953588	-1.99019
ARF1	0.0638986	0.112005	0.718175	0.105921	0.50156	-0.696748
ABI1	0.0638879	0.107745	0.725787	0.102579	0.353679	-1.5038
LOC112268260	0.0638733	0.134691	0.708048	0.0933872	0.391457	-0.93762
ITGAM	0.0638638	0.116665	0.75154	0.0679313	0.000836485	-2.76661
TRIM72	0.0638542	0.13266	0.735062	0.0684229	0.00068235	-2.79526
TMEM104	0.0638529	0.0858589	0.767149	0.0831394	0.00556792	-0.587049
NDUFB10	0.0638442	0.113371	0.746356	0.0764292	0.0713246	-2.01706
SLC48A1	0.063832	0.0883418	0.763358	0.084468	0.902781	-0.752854
TMPRSS2	0.0638295	0.126709	0.73069	0.078772	0.0236729	-2.22286
AK8	0.063814	0.0905761	0.765822	0.0797877	0.678801	-0.791787
NPIPB6	0.0638106	0.14827	0.691546	0.0963731	0.0468057	-2.19522
POLR2J3	0.0637917	0.0693561	0.810413	0.0564388	0.829378	-0.718316
PCDHGA4	0.0637895	0.111752	0.756773	0.0676863	0.0473935	-1.85587
NOLC1	0.0637791	0.131196	0.724238	0.0807872	0.018014	-2.27738
YIF1A	0.0637764	0.107526	0.745371	0.0833265	0.41785	-1.34919
MYL4	0.0637728	0.102563	0.762591	0.0710735	0.0992273	-1.71726
TERB1	0.0637699	0.104478	0.755523	0.076229	0.0532618	-2.0321
VAPA	0.0637443	0.12739	0.731346	0.0775197	0.019828	-2.50504
SRRD	0.0637432	0.118686	0.738312	0.0792585	0.0022077	-2.59287
FNDC11	0.0637387	0.153349	0.701345	0.0815676	0.0242148	-2.6032
LRP4	0.0637298	0.10421	0.734515	0.0975453	0.781508	-1.16698
UFSP2	0.0637274	0.11191	0.758856	0.0655062	8.79e-05	-3.03195
RPL12	0.0637255	0.156863	0.696078	0.0833333	0.0858713	-2.58319
FOXS1	0.0637248	0.11946	0.732957	0.0838584	0.00256302	-2.62063
UQCRC2	0.063707	0.267677	0.602106	0.0665101	1.41e-22	-6.47136
RBM14-RBM4	0.0637043	0.106014	0.738501	0.0917802	0.819579	-1.00133
IST1	0.0636928	0.11817	0.737812	0.0803252	0.039157	-2.29653
TFF1	0.0636914	0.125342	0.727483	0.0834836	0.000133461	-2.87197
PHOSPHO2	0.0636857	0.101475	0.759281	0.0755586	0.00956083	-1.41367
MLLT11	0.0636823	0.0929505	0.771403	0.0719645	0.396043	-1.48248
MANSC1	0.0636734	0.104934	0.74145	0.0899428	0.546196	-1.29739
LOC100288966	0.0636446	0.0947189	0.764959	0.076678	0.273044	-1.55349
GNL3L	0.0636038	0.174972	0.687578	0.0738466	0.00915587	-2.37638
CHST1	0.0635976	0.122697	0.732462	0.0812435	0.0524854	-2.11186
ESF1	0.0635949	0.162009	0.718161	0.0562358	0.00117136	-2.71729
LOC107987288	0.0635737	0.10172	0.769743	0.0649632	0.118173	-1.85253
RWDD4	0.0635592	0.121431	0.734415	0.0805954	0.073709	-2.01793
BCL2L2	0.0635529	0.127589	0.733742	0.0751158	0.0468404	-2.09962
ARHGEF10	0.0635499	0.104424	0.759358	0.0726686	0.519514	-1.0922
TPX2	0.0635108	0.0818733	0.794559	0.0600573	0.25742	-0.922107
VPS28	0.0634921	0.166667	0.65873	0.111111	0.319811	-1.71956
MLKL	0.0634701	0.117061	0.746805	0.0726642	0.00936906	-2.38986
HSD3B7	0.0634671	0.114708	0.75202	0.0698047	0.00562745	-2.46978
CCNF	0.063442	0.116673	0.753194	0.0666909	0.00210315	-2.63711
ZNF469	0.0634273	0.112288	0.764698	0.0595866	0.0052973	-2.5105
TMEM207	0.0634121	0.103347	0.750818	0.0824235	0.533244	-1.42671
LSG1	0.0634029	0.161865	0.688182	0.0865495	0.0342881	-2.14178
CERS4	0.0633966	0.117563	0.755634	0.0634065	0.0213448	-2.36016
ARMC3	0.0633921	0.106117	0.732799	0.0976921	0.60005	-1.24135
TMEM5	0.0633675	0.127273	0.734622	0.0747376	0.000936873	-2.96316
PLEKHM1	0.0633577	0.122834	0.744836	0.0689719	0.062584	-2.13071
DDX20	0.0633327	0.126997	0.722642	0.0870286	0.467971	-1.36554
VEZT	0.0633326	0.130286	0.725933	0.0804483	0.112156	-1.55545
ZNF76	0.0633188	0.116789	0.753309	0.0665834	0.0716699	-1.33398
MEIOC	0.0633036	0.0877446	0.761447	0.0875045	0.557975	-0.892358
FEM1A	0.0633034	0.127953	0.732353	0.076391	0.143246	-1.86139
TRIM49	0.0632682	0.128651	0.735394	0.0726869	0.0175157	-2.31448
WIPF2	0.0632313	0.121245	0.727325	0.0881992	0.000312124	-1.67457
ZNF273	0.0632311	0.100606	0.755621	0.0805425	0.966297	-0.914895
HIRIP3	0.063222	0.11729	0.755668	0.0638196	0.000840606	-2.76376
TP53TG3C	0.0631966	0.130456	0.739882	0.0664652	0.000847528	-2.77808
SERGEF	0.0631758	0.10324	0.749382	0.0842024	0.198013	-1.70119
AURKB	0.0631579	0.152632	0.747368	0.0368421	0.0110797	-3.45403
METTL2B	0.0631398	0.113474	0.755134	0.0682529	0.0901059	-1.93274
RELT	0.0631029	0.11104	0.749975	0.0758817	0.0167097	-2.28411
LOC105379443	0.0630697	0.0961051	0.744437	0.0963886	0.837609	-0.697898
CCDC130	0.0630673	0.124612	0.723786	0.0885344	0.0417469	-1.17923
BEND3	0.0630442	0.110988	0.74257	0.0833978	0.298486	-1.48987
TUBB6	0.0630222	0.101664	0.754475	0.0808388	0.489472	-1.2994
TGIF1	0.0630186	0.129692	0.686375	0.120914	0.430499	-1.45358
TP53TG5	0.0630074	0.108979	0.753896	0.074117	0.0127092	-2.33875
ZC3H8	0.0629978	0.115103	0.758199	0.0637008	0.208419	-1.74665
RHBDL1	0.0629965	0.121989	0.752204	0.0628111	0.01409	-2.34897
EGLN1	0.0629935	0.113497	0.777738	0.0457712	0.000487953	-2.82919
DDAH1	0.0629933	0.103412	0.748213	0.0853817	0.279537	-1.62876
FADS3	0.0629871	0.113789	0.738801	0.0844224	0.0976502	-1.94016
ZNF143	0.0629762	0.0959385	0.764938	0.0761476	0.533898	-0.847781
ESRRA	0.0629549	0.128794	0.744561	0.0636899	0.0021598	-2.62297
B4GALNT2	0.0629465	0.107612	0.746741	0.082701	0.160088	-1.78696
SLC22A9	0.0629363	0.0965195	0.754105	0.0864392	0.196034	-1.25142
OR52B2	0.0629257	0.129583	0.717966	0.0895254	0.0128101	-2.28796
RTN4R	0.0629198	0.137991	0.715058	0.0840309	0.0211807	-2.23886
PRSS8	0.0629161	0.12964	0.73817	0.0692742	2.22e-06	-3.42189
DOK5	0.0629134	0.114646	0.732989	0.0894524	0.042347	-2.11246
SOS2	0.0628944	0.131668	0.725393	0.0800448	0.00541811	-2.47452
SSR2	0.0628912	0.117593	0.714272	0.105244	0.133699	-1.45023
CDS2	0.0628853	0.14567	0.726983	0.0644619	0.000197396	-2.94293
PRMT2	0.0628764	0.123994	0.736855	0.0762747	0.0649427	-1.96137
PRR14	0.0628688	0.0850982	0.804228	0.0478053	0.0296651	-2.16521
DNM2	0.0628654	0.172186	0.708542	0.056406	0.0135666	-2.52778
LOC105378947	0.0628641	0.0870794	0.732799	0.117258	0.995141	-0.0286493
REG4	0.0628462	0.126197	0.75377	0.0571865	4.73e-06	-3.37246
B3GAT3	0.0628326	0.133738	0.723389	0.0800402	0.0119966	-2.35391
HN1	0.0628249	0.0991937	0.784291	0.05369	0.0613932	-2.31899
ITGAD	0.0628155	0.117017	0.745137	0.0750305	0.0251557	-2.24614
ACD	0.0628153	0.126	0.75951	0.0516749	0.00107201	-2.76658
AFAP1L2	0.0628151	0.106016	0.762589	0.0685801	0.183014	-1.70845
ERCC3	0.0628142	0.123677	0.744858	0.0686508	0.241648	-1.67451
AKTIP	0.0628085	0.136677	0.746374	0.0541402	4.38e-05	-3.13808
SAMD10	0.0628006	0.110319	0.766805	0.0600757	0.0821879	-2.02991
SRARP	0.0627934	0.15356	0.729851	0.053795	0.0942004	-2.1828
ZNF668	0.0627884	0.13297	0.715983	0.0882583	0.130582	-1.83639
TRIP11	0.0627689	0.118095	0.717845	0.101291	0.296918	-1.61066
SSBP1	0.0627665	0.304146	0.567037	0.0660508	3.27e-35	-7.48763
UTP20	0.0627643	0.150388	0.721206	0.0656419	0.0752846	-2.08154
ZNF519	0.0627605	0.108981	0.734048	0.0942108	0.22202	-1.45101
C11orf40	0.062754	0.119231	0.743195	0.0748197	0.249429	-1.77788
ZBTB8OS	0.0627441	0.176855	0.682697	0.0777043	0.000987388	-2.7823
GRIPAP1	0.0627302	0.104076	0.752074	0.0811193	0.0678039	-1.98829
GTF2F1	0.062717	0.0833115	0.797913	0.0560581	0.70082	-1.19293
FTSJ3	0.0627114	0.121673	0.751926	0.0636888	0.111854	-1.5693
CDH11	0.0627013	0.105121	0.761657	0.0705207	0.0302492	-2.17097
SBNO2	0.0626754	0.143537	0.731205	0.0625821	1.77e-05	-3.20752
GHSR	0.062667	0.130535	0.748951	0.0578472	8.92e-05	-3.04415
ITGAX	0.0626547	0.113053	0.740272	0.0840201	0.00353006	-2.67158
SIGLEC6	0.0626205	0.122561	0.715814	0.0990042	0.733687	-1.25521
NDE1	0.0626112	0.100771	0.766382	0.0702361	0.212666	-1.56666
SMIM26	0.0625877	0.101419	0.759386	0.0766074	0.230244	-1.47944
IP6K1	0.0625841	0.0985013	0.759705	0.0792096	0.524179	-1.35804
LOC102724197	0.0625688	0.140769	0.690715	0.105946	0.11244	-1.38725
TMF1	0.0625297	0.0927814	0.754291	0.0903975	0.341411	-0.893392
RAB3IL1	0.0625205	0.128653	0.735175	0.0736515	0.00312744	-2.56001
MRPS35	0.0625115	0.237943	0.613906	0.0856392	3.42e-11	-4.40542
COQ6	0.0625087	0.13795	0.733129	0.0664122	0.00262093	-2.58347
PLLP	0.0625033	0.111538	0.740004	0.0859543	0.278336	-1.57695
DARS	0.0625	0.111607	0.754464	0.0714286	0.277494	-1.83244
SIRPB2	0.062495	0.118136	0.751465	0.0679031	0.00021222	-2.92585
AMMECR1L	0.0624895	0.107032	0.754636	0.0758424	0.0762659	-1.97518
MBD4	0.0624462	0.10421	0.760888	0.0724556	0.217172	-1.75137
ROGDI	0.0624316	0.134816	0.719141	0.0836105	0.0108563	-2.37428
WDR74	0.0624315	0.0985471	0.791187	0.0478344	0.524564	-1.24804
CFL1	0.0624312	0.126045	0.729644	0.0818803	0.00524393	-2.49465
OR51A7	0.0624145	0.126024	0.717392	0.0941696	0.518025	-1.54455
DOC2A	0.0624105	0.13527	0.724971	0.0773482	0.000718077	-2.78047
ENPEP	0.0624099	0.108352	0.739778	0.0894593	0.171119	-1.323
HRSP12	0.0624017	0.0757186	0.778815	0.0830652	0.60565	-0.803429
APRT	0.0623636	0.102232	0.773442	0.0619626	0.206985	-1.69549
MAP3K21	0.0623608	0.110245	0.722717	0.104677	0.328605	-1.6972
MNT	0.0623603	0.140355	0.723566	0.0737191	1.39e-07	-3.68557
MAGEB17	0.062353	0.120373	0.731715	0.0855598	0.0676238	-2.00796
KDELC1	0.0623482	0.144602	0.723856	0.0691937	0.0193145	-2.39294
FNTB	0.0623434	0.221205	0.64479	0.0716615	3.45e-11	-4.32388
RFC1	0.0623429	0.110652	0.759495	0.0675105	0.253423	-1.65736
TBC1D13	0.0623421	0.0884921	0.766552	0.0826135	0.792861	-0.884182
INSR	0.0623159	0.0895186	0.759584	0.0885819	0.110078	-0.938711
SLC37A1	0.0623105	0.115531	0.754086	0.0680723	0.00154478	-2.68666
BCL2L1	0.0623076	0.124296	0.737965	0.0754308	0.00683584	-2.5067
WFDC10B	0.0623075	0.130708	0.715139	0.0918449	0.0378927	-2.12384
MRPL44	0.062307	0.227661	0.630704	0.0793285	1.8e-15	-4.94191
MRPS21	0.0622886	0.263946	0.605032	0.0687338	2.49e-11	-4.56104
HSPG2	0.0622811	0.0861141	0.770593	0.0810113	0.817571	-0.80271
ADAMTS19	0.0622733	0.11491	0.741022	0.0817948	0.125385	-1.88525
LOC112267874	0.0622675	0.105162	0.78281	0.0497603	0.180133	-1.75397
SPATA31A5	0.0622445	0.074664	0.795748	0.0673432	0.34248	-0.904091
LOC107986755	0.062241	0.120865	0.739264	0.0776302	0.0445977	-2.1355
FKBP10	0.0622307	0.126265	0.727031	0.0844728	0.40186	-1.37899
LOC107984355	0.0622257	0.108186	0.73846	0.0911281	0.543512	-1.37405
USE1	0.0621983	0.111574	0.738179	0.0880487	0.0219763	-1.58198
CRY2	0.0621863	0.117294	0.720868	0.0996517	0.296488	-1.55608
NOL6	0.0621809	0.0867586	0.773639	0.0774215	0.718195	-0.477089
FAM209A	0.0621657	0.101749	0.762355	0.0737308	0.118795	-1.88743
MORC3	0.0621332	0.122515	0.739809	0.0755431	0.000930409	-2.79867
SLC25A22	0.062133	0.167295	0.710676	0.0598966	1.59e-06	-3.49263
TCL1B	0.0621192	0.12358	0.731215	0.0830858	0.0474409	-1.31742
CNBD2	0.0621139	0.114544	0.734487	0.0888551	0.0970913	-1.90403
MRPL12	0.062112	0.267955	0.597996	0.0719369	4.02e-18	-7.30836
YARS	0.0621118	0.141693	0.724767	0.0714286	0.0813646	-2.22317
DECR2	0.0621109	0.112041	0.743027	0.0828205	0.23324	-1.65328
PLEKHF1	0.0620998	0.115087	0.737194	0.0856186	0.389386	-1.28666
FGA	0.0620939	0.0953906	0.756404	0.086112	0.115994	-1.24906
MRPS18C	0.0620931	0.225939	0.649176	0.062792	8.33e-25	-6.24228
STARD3	0.0620737	0.129969	0.732448	0.0755091	0.00617575	-2.53155
AP5M1	0.0620722	0.127553	0.740047	0.0703283	0.000114973	-3.02694
DPEP1	0.0620629	0.106413	0.757087	0.0744371	0.00129592	-2.7075
ZNF214	0.0620576	0.0997473	0.763918	0.0742777	0.00820068	-1.94441
TRAPPC10	0.06204	0.112892	0.763111	0.0619566	0.000584069	-2.82153
WTH3DI	0.0620363	0.103065	0.745821	0.0890778	0.153089	-1.29213
C16orf59	0.0620267	0.111745	0.740956	0.0852722	0.283221	-1.71312
HDHD3	0.062026	0.0939389	0.751712	0.0923233	0.81051	-0.80589
LOC107987373	0.0620251	0.171604	0.702343	0.0640286	0.00114288	-2.96619
OR14K1	0.0620234	0.111171	0.738085	0.0887205	0.769645	-0.754756
KCNK17	0.0620189	0.105831	0.742842	0.0893085	0.702547	-1.08035
2023-03-04	0.0620163	0.116665	0.740829	0.08049	0.0199334	-2.01767
RBM19	0.0620117	0.105501	0.753862	0.078626	0.400398	-1.44563
PRCD	0.0620033	0.0968486	0.762841	0.0783073	0.50251	-1.28159
XPO6	0.0619983	0.112097	0.738074	0.0878313	0.128575	-1.78031
ZC3H18	0.0619855	0.098547	0.768655	0.0708121	0.17193	-1.60475
REV3L	0.0619612	0.143123	0.72755	0.0673652	0.130991	-1.90527
PRDM7	0.0619566	0.133207	0.736931	0.0679047	0.00491422	-2.56982
NKD1	0.0619485	0.0936205	0.782777	0.0616541	0.520574	-1.45657
FAM222A	0.0619484	0.107237	0.752139	0.0786765	0.187664	-0.812499
FAM65C	0.0619469	0.079646	0.752212	0.106195	0.950976	-0.167951
PIMREG	0.0619469	0.115044	0.772861	0.0501475	0.044192	-2.90863
PSMD2	0.0619469	0.0707965	0.787611	0.079646	0.857074	-0.438841
LOC105369205	0.0619332	0.110859	0.75699	0.0702178	0.542645	-1.19606
MEIS1	0.0619315	0.111167	0.76163	0.0652714	0.0356253	-2.13937
MYL9	0.0618946	0.122118	0.739507	0.0764796	0.00503721	-2.16148
SYT13	0.0618843	0.127043	0.738925	0.0721478	0.0200742	-2.29316
BUB3	0.0618607	0.146528	0.732448	0.0591638	0.166501	-1.82076
SNRPA1	0.0618557	0.164948	0.639175	0.134021	0.598336	-1.05863
MGAT1	0.0618466	0.132011	0.716783	0.0893596	0.0382104	-2.31281
PDILT	0.0618448	0.119363	0.73138	0.0874116	0.197764	-1.72745
CCDC86	0.0618446	0.111535	0.754708	0.0719116	0.349519	-1.51034
UBE2L6	0.0618434	0.123329	0.736047	0.0787805	0.0131973	-2.33853
HIST1H2BD	0.0618378	0.13572	0.723391	0.079051	0.08216	-1.29994
IWS1	0.0618366	0.0953688	0.752528	0.0902668	0.40942	-1.2742
RPS26	0.0618357	0.125845	0.743961	0.0683575	0.0211839	-1.17766
IFNAR1	0.061823	0.122971	0.724185	0.0910202	0.0132939	-1.99687
TUBGCP6	0.0618183	0.110212	0.749596	0.0783738	0.13194	-1.20788
LOC150051	0.0618111	0.0937474	0.778487	0.0659541	0.0888529	-1.93102
BICD2	0.0618068	0.0909909	0.773578	0.0736242	0.107844	-0.571712
CYFIP1	0.0617919	0.11023	0.750662	0.0773156	0.0228863	-2.23149
S100B	0.0617901	0.132861	0.735997	0.0693515	0.0827565	-2.40891
KDSR	0.0617823	0.121478	0.617694	0.199046	0.0520942	1.30334
RRN3	0.0617802	0.0863704	0.74895	0.102899	0.980551	-0.283637
BSCL2	0.0617794	0.134524	0.720125	0.0835713	0.063446	-2.18765
SMIM10	0.0617572	0.125892	0.739689	0.0726617	0.0482161	-2.22202
INTS5	0.0617555	0.117614	0.726005	0.0946256	0.0171245	-1.03429
SDHAF2	0.0617519	0.102149	0.758229	0.07787	0.604893	-1.47729
CTRL	0.0617518	0.112453	0.751717	0.0740783	0.0599736	-2.0198
ETV3L	0.0617515	0.112843	0.741736	0.0836688	0.406769	-1.4644
LFNG	0.0617495	0.138309	0.736379	0.0635619	0.0168829	-2.29119
DDX56	0.0617392	0.125523	0.732669	0.0800687	0.322007	-1.54203
UBA52	0.0617284	0.160494	0.716049	0.0617284	0.22089	-2.00434
WAPL	0.0617228	0.134213	0.739034	0.0650302	0.0346244	-2.16101
CORO7	0.0617197	0.0982002	0.767814	0.0722659	0.0946278	-1.86932
TSEN15	0.0617062	0.13896	0.718919	0.0804148	0.00127494	-2.78876
CDK5RAP1	0.0617028	0.102288	0.758134	0.0778753	0.0160503	-2.36264
C16orf74	0.061684	0.111433	0.732758	0.0941242	0.191756	-1.72775
KRTAP27-1	0.0616671	0.138286	0.724418	0.0756288	0.000564886	-2.82666
SARS2	0.0616612	0.284813	0.610405	0.0431214	2.11e-15	-5.49654
UMODL1	0.0616585	0.130963	0.745978	0.0614008	0.000918645	-2.76068
C12orf66	0.0616553	0.0870147	0.766016	0.0853136	0.235632	-0.907135
DLEC1	0.0616413	0.116498	0.752166	0.0696944	0.218631	-1.67762
NDUFA2	0.0616388	0.118513	0.752087	0.0677615	0.0300198	-2.17575
PLXNA2	0.0616268	0.0963923	0.771425	0.0705563	0.264475	-1.59847
ABCC6	0.0616132	0.114871	0.73073	0.0927862	0.364878	-1.77112
NSRP1	0.0616055	0.0914902	0.77109	0.0758144	0.321808	-1.67033
BFAR	0.0615917	0.118558	0.74903	0.0708205	0.00446016	-2.52497
BTBD18	0.0615911	0.124065	0.732699	0.0816441	0.192356	-1.75952
DGCR6	0.0615626	0.0959643	0.740953	0.10152	0.771152	-0.74221
SARM1	0.0615606	0.132332	0.733996	0.0721119	0.0200858	-2.29231
PFDN5	0.0615538	0.101394	0.757155	0.0798972	0.46852	-1.08523
CD19	0.0615535	0.127108	0.74381	0.0675276	0.000460254	-2.90986
KRTAP4-6	0.0615523	0.129286	0.732052	0.07711	0.0127087	-2.50657
FKTN	0.0615482	0.13375	0.729143	0.0755593	0.10976	-1.96779
CETP	0.0615458	0.11822	0.741404	0.0788302	0.121497	-1.90344
MAP1LC3B2	0.061539	0.115658	0.760858	0.0619453	0.676224	-1.28197
ETF1	0.0615385	0.107692	0.815385	0.0153846	0.321672	-1.71514
ZNF48	0.061537	0.128789	0.732912	0.0767623	0.0102892	-2.39076
KIAA1549	0.0615347	0.122274	0.729867	0.0863243	0.640447	-1.15512
TSEN34	0.0615237	0.194153	0.665645	0.0786779	0.000184849	-2.945
ARHGAP1	0.0615139	0.0853105	0.768289	0.0848865	0.818856	-0.709705
PGM5	0.0615104	0.127547	0.708419	0.102523	0.564666	-1.13108
GPR137	0.0615036	0.11142	0.770716	0.0563605	0.0353115	-2.1427
PALB2	0.0615032	0.102678	0.755471	0.0803473	0.143221	-1.73047
GSPT2	0.0614994	0.121384	0.742302	0.0748148	0.203309	-1.21079
CDH23	0.0614916	0.135878	0.719148	0.0834828	0.0271697	-2.19668
ZNF621	0.0614819	0.107765	0.748781	0.0819716	0.271696	-1.21058
DPM1	0.0614698	0.113819	0.764518	0.0601933	0.000594995	-2.79773
LTBP2	0.0614651	0.142265	0.715308	0.0809619	0.269803	-1.6046
AVPR2	0.0614605	0.0937722	0.737591	0.107177	0.377887	-0.473216
CD160	0.0614592	0.114195	0.760011	0.0643353	0.106462	-1.87481
LINC01638	0.0614542	0.101306	0.747004	0.0902365	0.596986	-1.36277
COL6A2	0.0614539	0.116128	0.742656	0.0797629	0.0352907	-2.13754
CCL26	0.0614512	0.135277	0.728324	0.0749476	0.0345645	-2.16681
OLFM4	0.0614495	0.0484797	0.813934	0.0761372	0.99725	-0.133804
GINS3	0.061447	0.125325	0.754032	0.0591962	0.0418708	-2.27501
DNAJC17	0.0614462	0.102321	0.7741	0.0621323	0.856027	-0.987602
SLC25A39	0.061446	0.0983339	0.746987	0.0932327	0.825296	-1.01295
RNASE1	0.0614232	0.136295	0.714219	0.0880634	0.0483481	-2.11723
MTG2	0.0614188	0.204435	0.669512	0.0646335	3.8e-18	-5.2675
SLC2A14	0.0614074	0.136649	0.732286	0.0696571	6.89e-06	-2.09955
PYDC1	0.061406	0.118457	0.742566	0.0775706	0.0197658	-1.70664
TP53TG3	0.0613581	0.127418	0.729995	0.0812286	0.0991858	-2.2802
OR5L1	0.0613447	0.104466	0.757436	0.0767526	0.138096	-1.73165
LOC105371191	0.0613424	0.140892	0.7174	0.0803655	0.0368576	-2.29203
CRYBG2	0.0613308	0.122743	0.74156	0.074366	0.0355996	-2.49612
LOC107987382	0.0613228	0.126741	0.740853	0.0710831	0.000192718	-3.01627
DLGAP4	0.0613221	0.124101	0.736187	0.0783893	0.218265	-1.65171
EYA3	0.061322	0.0983599	0.764022	0.0762962	0.321364	-1.68412
SEPP1	0.0613026	0.0963789	0.734852	0.107466	0.779226	-0.827339
YBX2	0.0612994	0.112748	0.747121	0.0788319	0.414265	-1.33699
TADA2A	0.0612916	0.110677	0.761618	0.0664132	0.0128281	-1.92743
CCDC88B	0.0612865	0.0925839	0.781801	0.0643289	0.199469	-1.69462
SNAI1	0.0612806	0.131653	0.716046	0.0910199	0.0396765	-2.11448
LOC105369246	0.0612756	0.100002	0.7618	0.0769224	0.10591	-1.77698
ALG1L	0.0612613	0.127001	0.745259	0.0664787	0.0215104	-2.39246
KRTAP10-9	0.0612569	0.119318	0.726828	0.0925967	0.430418	-1.21224
GNA15	0.0612493	0.138808	0.732564	0.0673786	0.0630551	-2.09375
CYB5B	0.0612491	0.111972	0.756266	0.0705122	0.00697441	-2.4947
NEURL3	0.0612363	0.0936131	0.759486	0.0856647	0.76695	-0.787626
LOC107985556	0.0612319	0.109627	0.736718	0.0924226	0.282097	-1.55792
SOGA1	0.061221	0.109207	0.76516	0.064412	0.0396765	-2.06919
ME3	0.0612166	0.102038	0.760135	0.0766101	0.408848	-1.41378
SELT	0.0612125	0.100574	0.750371	0.0878423	0.367446	-1.3934
GJC1	0.061207	0.115541	0.753604	0.0696476	0.0028608	-2.59698
NSF	0.0611969	0.120819	0.754966	0.0630189	0.257302	-1.70114
WDR46	0.0611955	0.163105	0.727857	0.0478426	0.00104061	-3.33549
ZNF98	0.0611912	0.114318	0.737201	0.0872902	0.256916	-1.71684
PRPF38B	0.0611699	0.113939	0.759031	0.0658597	0.212702	-1.73239
MRPL4	0.0611464	0.271519	0.592725	0.0746095	3.51e-27	-6.24108
STAC3	0.0611445	0.0837057	0.762635	0.0925143	0.420477	-0.555199
STH	0.0611418	0.105387	0.752811	0.08066	0.0828985	-1.98898
TFDP1	0.0611414	0.0962267	0.783618	0.0590139	0.443904	-1.43047
TFE3	0.0611391	0.127605	0.731193	0.0800632	0.00365056	-2.63107
KLHL10	0.061124	0.112613	0.734227	0.092036	0.123655	-1.86203
SDF2L1	0.061122	0.113922	0.753509	0.0714476	0.00818926	-2.43681
PELI3	0.0611144	0.108427	0.734439	0.0960195	0.546444	-1.39334
RAB14	0.0610889	0.13158	0.706172	0.101159	0.236819	-1.64316
LOC105378862	0.0610858	0.0929701	0.781506	0.0644383	0.0392973	-2.16532
TMEM109	0.0610852	0.129832	0.740259	0.0688236	1.23e-05	-3.24987
KRTAP1-3	0.0610791	0.12341	0.74316	0.0723501	0.00707229	-2.44517
RGPD1	0.0610585	0.079184	0.783143	0.0766144	0.76323	-0.881012
LOC105372798	0.0610574	0.104685	0.739725	0.0945324	0.396782	-1.46741
ZSCAN32	0.0610565	0.120575	0.744102	0.0742672	0.00984745	-2.40519
F8A3	0.0610547	0.118776	0.745936	0.0742333	4.15e-06	-2.25621
PCNXL4	0.061039	0.112987	0.753247	0.0727273	0.0408256	-2.94363
GOSR2	0.0610346	0.113793	0.717456	0.107716	0.171045	-1.32195
CCL17	0.0610264	0.132308	0.747473	0.0591926	3.71e-05	-3.14576
IL32	0.0610223	0.127877	0.737806	0.0732948	0.00393147	-2.55852
SPIC	0.0610152	0.0890187	0.763935	0.0860309	0.105022	-0.631509
ADGRG5	0.0610144	0.125612	0.736626	0.0767476	0.00145955	-2.66612
KRTAP10-8	0.0610126	0.118058	0.750873	0.0700567	0.192548	-1.79492
MRPS17	0.0610045	0.203011	0.663471	0.0725129	8.7e-18	-6.33482
CAB39	0.0609885	0.112201	0.774423	0.0523874	0.000151208	-2.97519
COA7	0.0609851	0.13146	0.736464	0.0710908	0.000923629	-2.77715
SNX12	0.0609717	0.148071	0.719729	0.0712277	1.95e-08	-3.84878
TACC3	0.0609682	0.119616	0.745221	0.0741939	0.188713	-1.69727
ZNF541	0.060968	0.0959788	0.757932	0.0851214	0.910113	-0.66006
NPIPB11	0.0609614	0.137607	0.738872	0.0625594	0.000790636	-2.7819
MPEG1	0.0609598	0.101728	0.76028	0.0770325	0.039963	-2.14487
TTC14	0.0609577	0.130375	0.759324	0.049344	0.000376676	-2.85953
TBC1D3H	0.0609533	0.145436	0.712272	0.0813387	0.29891	-1.63413
GBF1	0.0609424	0.109854	0.789883	0.0393207	0.0562806	-2.34904
MAPK11	0.0609384	0.116522	0.748839	0.0737005	0.373193	-1.45183
ZNF341	0.0609295	0.123109	0.739247	0.0767142	0.00340927	-2.56248
ACOT8	0.0609284	0.102693	0.760888	0.0754908	0.0244851	-2.21562
CT47A3	0.0609061	0.113485	0.733646	0.0919632	0.621114	-1.1778
TEDC2	0.0608998	0.0956422	0.750622	0.0928361	0.684505	-0.979309
MRPL27	0.0608961	0.177784	0.68758	0.0737397	0.00131816	-2.71524
HSPA5	0.0608845	0.0660391	0.768714	0.104363	0.255507	-0.0220275
SNX17	0.060861	0.106749	0.674868	0.157522	0.417549	0.352984
CTSZ	0.0608396	0.108592	0.747516	0.0830522	0.0319536	-1.82713
NNT	0.0608317	0.129118	0.721337	0.0887134	0.071502	-2.14427
SNX32	0.0608011	0.120404	0.753627	0.0651675	0.0107371	-2.36876
DYRK1A	0.0607993	0.134661	0.691412	0.113128	0.610499	-1.19923
CTU1	0.0607873	0.162065	0.703722	0.0734262	0.000719209	-2.79173
GATD3B	0.0607751	0.130753	0.710742	0.0977306	0.186582	-1.62592
HNRNPAB	0.0607601	0.112633	0.748057	0.0785492	0.195311	-1.70497
TBC1D3I	0.0607549	0.106474	0.716654	0.116117	0.600159	-0.386166
XYLT1	0.0607484	0.117845	0.771985	0.0494212	0.00102629	-1.86208
RHOC	0.0607285	0.105597	0.757486	0.0761884	0.647715	-1.22775
WASF2	0.0607167	0.138678	0.733577	0.0670281	0.00022557	-2.92159
HTATSF1	0.0607144	0.124183	0.766879	0.0482228	0.0363465	-2.13236
SNRNP48	0.0607081	0.122788	0.735331	0.0811736	0.012115	-2.36426
HIST1H2BL	0.0607031	0.107606	0.739656	0.0920349	0.663992	-0.994553
HBE1	0.0606821	0.115472	0.738303	0.0855433	0.18056	-1.715
GRB2	0.0606684	0.195315	0.684972	0.0590455	9.29e-07	-3.83793
UQCRHL	0.0606626	0.118661	0.749152	0.071525	0.0667471	-1.8041
PSMB9	0.0606579	0.137105	0.714412	0.0878249	0.25014	-0.931066
C1QTNF8	0.0606567	0.113981	0.762501	0.0628621	0.138973	-1.88707
SNRNP25	0.0606394	0.136305	0.698664	0.104392	0.697186	-1.11718
MRPL52	0.060621	0.255123	0.604279	0.0799766	3.26e-18	-5.27572
RHOF	0.0606062	0.120005	0.724824	0.0945646	0.437198	-1.35841
SLC22A13	0.0606041	0.101577	0.759982	0.0778369	0.469485	-1.53815
SNAPC5	0.0605971	0.120587	0.752333	0.0664825	0.0341478	-1.67648
SIGLEC15	0.06059	0.109858	0.748541	0.0810109	0.10207	-1.64443
MT4	0.0605816	0.106824	0.770518	0.0620766	0.0381882	-2.1237
GLOD5	0.0605786	0.11819	0.734727	0.0865045	0.00568597	-2.34603
GGA3	0.0605486	0.103642	0.77004	0.0657697	0.0832409	-1.50348
TRIM49C	0.0605356	0.147214	0.70151	0.0907408	0.0364556	-2.26449
MICALL2	0.0605258	0.120998	0.754942	0.063534	0.0263572	-2.20596
ARHGEF9	0.0605257	0.109742	0.760679	0.0690532	0.00524774	-2.49905
WDR73	0.0605189	0.111718	0.771735	0.0560281	0.155225	-1.85406
KY	0.0604898	0.096019	0.766321	0.0771698	0.0725562	-1.22734
SCGB1D1	0.0604867	0.127197	0.732515	0.0798015	0.147564	-1.90571
YWHAG	0.0604852	0.117259	0.725596	0.0966594	0.798401	-1.14839
PNPO	0.0604762	0.124527	0.744865	0.0701317	0.00357824	-2.56403
SLC51B	0.0604691	0.131346	0.748595	0.0595892	0.197342	-1.69468
NETO2	0.0604487	0.116856	0.750074	0.0726212	0.00656426	-2.45583
BIRC7	0.0604375	0.114775	0.747484	0.0773038	0.17417	-1.75019
GP1BB	0.0604277	0.0975372	0.737865	0.10417	0.220918	-0.75137
RPP38	0.0604269	0.146178	0.683233	0.110162	0.853834	-1.06792
EEF2K	0.0604238	0.134017	0.736582	0.0689765	9.8e-05	-2.70593
FAM134C	0.0604194	0.144823	0.732536	0.0622215	0.0248508	-2.59396
C16orf89	0.0604164	0.150336	0.727894	0.0613537	2.32e-05	-2.98932
SEZ6L	0.0604113	0.100241	0.760735	0.0786128	0.392955	-1.40719
LOC102724971	0.0604082	0.101075	0.767666	0.0708515	0.797639	-0.997376
FXYD4	0.0604075	0.105629	0.752369	0.0815946	0.766481	-1.08832
NXPH3	0.060407	0.117088	0.753076	0.0694287	0.00934827	-2.40779
AGAP6	0.0604052	0.0950976	0.765581	0.0789158	0.373361	-1.13217
CALCB	0.060402	0.129618	0.72897	0.0810098	0.540297	-1.5313
USP9X	0.0603937	0.104533	0.750366	0.0847068	0.224556	-1.01036
OR56A5	0.0603937	0.110905	0.74903	0.0796711	0.343547	-1.5194
NIPSNAP1	0.0603826	0.132348	0.730313	0.076956	0.013068	-2.3363
LANCL2	0.0603792	0.105323	0.760584	0.0737141	0.0786081	-1.9638
MZT2B	0.0603775	0.0983948	0.747593	0.0936349	0.659471	-0.75381
HBZ	0.0603751	0.127099	0.742497	0.070029	0.000152381	-2.99049
OR2AT4	0.0603743	0.106545	0.759689	0.0733923	0.176996	-1.72612
NOS1AP	0.0603722	0.109198	0.749305	0.0811247	0.253185	-1.61585
SDF2	0.0603688	0.116481	0.747383	0.0757669	0.355561	-1.62394
TRMT2A	0.0603549	0.111976	0.751836	0.0758337	0.0859302	-1.92944
PRSS33	0.0603505	0.127693	0.719065	0.0928915	0.379259	-1.44942
CD320	0.0603461	0.121897	0.734018	0.083738	0.297688	-1.80783
FAM120B	0.0603387	0.0958222	0.751237	0.092602	0.670822	-1.03787
MCRIP2	0.0603386	0.107859	0.770286	0.0615161	0.0888124	-2.18444
TM2D2	0.0603386	0.115944	0.74242	0.0812976	0.010334	-2.41037
ACSM2A	0.0603243	0.100844	0.774236	0.0645952	0.00632723	-2.04072
TIMM9	0.0603198	0.167164	0.694191	0.0783253	5.99e-05	-3.13997
SLC5A11	0.0603182	0.107578	0.753632	0.0784719	0.142412	-1.8046
BAIAP2L1	0.0602996	0.113467	0.743739	0.0824942	0.0145681	-2.3479
LOC390937	0.0602796	0.100778	0.742307	0.0966348	0.875714	-1.05196
TAPT1	0.0602467	0.107838	0.681151	0.150764	0.734707	0.249666
XRN2	0.0602379	0.118417	0.755814	0.0655315	0.00730024	-2.24417
MPG	0.0602306	0.135167	0.723381	0.0812212	0.0265306	-2.20243
SEL1L	0.0602221	0.12828	0.763697	0.047801	0.000734055	-2.78245
ACSM1	0.0602156	0.122039	0.747484	0.0702612	0.00119498	-2.72851
PFAS	0.0602114	0.214518	0.656899	0.0683711	2.07e-15	-4.84774
RS1	0.0602099	0.119006	0.743079	0.0777052	0.190577	-1.79098
HMOX2	0.0601743	0.0940962	0.766015	0.0797148	0.840539	-1.17412
TRIM47	0.0601672	0.1318	0.716532	0.0915008	0.139716	-1.89678
NOL3	0.0601589	0.127024	0.751635	0.0611825	0.00209369	-2.63901
TMEM268	0.0601504	0.120301	0.740602	0.0789474	0.259857	-1.88368
LGALS7	0.0601451	0.10624	0.748732	0.0848826	0.303934	-1.10607
TM7SF2	0.0601361	0.102812	0.76898	0.0680718	0.263983	-1.77678
HCST	0.0601323	0.123196	0.752542	0.0641297	0.294463	-1.85876
ASH2L	0.0601234	0.122801	0.748443	0.0686323	0.320115	-1.5324
TEX10	0.0601111	0.122407	0.774083	0.043399	0.0220701	-2.2171
FAM72D	0.0601058	0.171703	0.686985	0.0812061	0.0180851	-2.42489
TBX6	0.0601026	0.143213	0.730936	0.0657489	0.00289234	-2.59059
IL27	0.0600685	0.105219	0.766535	0.0681771	0.0244242	-2.2684
PCYT1A	0.0600632	0.0974046	0.785942	0.0565898	0.872468	-1.18256
DOLPP1	0.0600602	0.16568	0.708402	0.0658577	1.11e-05	-3.28197
RTN1	0.0600576	0.109785	0.765323	0.0648345	0.00237319	-2.60968
RSF1	0.0600558	0.136148	0.722949	0.0808471	0.00784913	-2.48639
AAGAB	0.0600461	0.109868	0.766742	0.0633439	0.0132178	-2.34637
ZDHHC1	0.0600284	0.133633	0.731736	0.0746019	0.166239	-2.08178
SLC22A25	0.060027	0.103082	0.751668	0.085223	0.0944244	-1.90695
SNX20	0.0600249	0.100769	0.774338	0.0648682	0.488281	-1.36681
AIF1L	0.0600079	0.0990705	0.765665	0.0752569	0.0598667	-1.54707
DPH3	0.0600003	0.200491	0.679642	0.0598665	3.02e-09	-3.99387
CLNS1A	0.06	0.0933333	0.76	0.0866667	0.739743	-0.738224
RPL34	0.06	0.1	0.76	0.08	0.797144	-0.596728
PIK3R2	0.0599973	0.110722	0.726567	0.102714	0.293084	-0.745977
TSPYL4	0.0599888	0.104516	0.761696	0.0737998	0.463333	-1.41607
C5orf42	0.0599866	0.0829525	0.760832	0.0962291	0.222463	-0.177437
HOXA3	0.0599798	0.132745	0.72381	0.0834653	0.332338	-1.61209
ENHO	0.0599583	0.109782	0.732492	0.0977678	0.516825	-1.27408
CHD1	0.059955	0.135183	0.727547	0.0773152	0.000172371	-2.98679
WDR48	0.0599379	0.111307	0.754396	0.0743594	0.0217218	-2.26085
AOX1	0.0599359	0.0876671	0.778508	0.0738888	0.850701	-0.853208
LURAP1	0.0599141	0.102403	0.77018	0.067503	0.1052	-1.36016
LOC107987248	0.059909	0.119786	0.742348	0.0779563	0.0299751	-2.18105
MTRNR2L2	0.0599087	0.137882	0.719248	0.0829617	0.0520897	-2.1707
RUBCN	0.0599071	0.121755	0.744281	0.0740572	0.362955	-1.85346
CIAPIN1	0.0598765	0.0988426	0.755941	0.0853395	0.701292	-1.21826
C16orf58	0.0598455	0.143462	0.745587	0.0511059	0.00112388	-2.72176
SSTR5	0.0598371	0.11356	0.734253	0.0923495	0.28392	-1.55127
FBXL20	0.0598352	0.122426	0.731531	0.0862077	0.393114	-1.43308
CTRB2	0.0598262	0.115119	0.76896	0.0560942	0.0539947	-2.07246
CFAP47	0.0598252	0.103994	0.745357	0.0908239	0.812254	-1.13998
HSD17B10	0.0598185	0.19307	0.668756	0.0783549	6.58e-15	-4.86488
UBE2N	0.059814	0.185294	0.700338	0.0545541	7.96e-05	-3.35243
LIN7C	0.0598126	0.101995	0.766034	0.0721586	0.223384	-1.67809
RCC2	0.0598027	0.0906004	0.768667	0.08093	0.86469	-0.882183
NPBWR2	0.0597906	0.118321	0.738933	0.0829556	0.104356	-1.7601
CCDC189	0.0597789	0.0889881	0.765519	0.0857143	0.891035	-0.743623
LOC105373985	0.0597767	0.102767	0.755254	0.0822022	0.331922	-1.56996
CABP2	0.059767	0.12415	0.732384	0.0836996	0.0975199	-1.57297
HPS4	0.059765	0.115211	0.740513	0.0845104	0.0743924	-1.96443
RAPSN	0.0597631	0.1163	0.752725	0.0712115	0.0465549	-2.1504
SELM	0.059759	0.0973042	0.7825	0.0604367	0.111886	-2.11445
PLA2G1B	0.0597507	0.105435	0.75713	0.0776845	0.611921	-1.37248
SEPSECS	0.0597452	0.0896822	0.776909	0.0736633	0.612648	-0.872466
ARL17A	0.0597445	0.0980337	0.748879	0.0933433	0.457048	-1.12019
MRPS11	0.0597416	0.233796	0.622593	0.0838692	2.11e-10	-4.16614
RBM4	0.0597358	0.123566	0.743266	0.0734321	0.0457254	-2.16277
MSRB1	0.0597268	0.139387	0.735136	0.0657501	0.00319107	-2.64357
LOC100652901	0.0597204	0.115847	0.754329	0.0701034	0.369046	-1.30775
JMJD8	0.0597184	0.0916362	0.77909	0.0695557	0.499836	-1.35715
C17orf75	0.059717	0.104087	0.743386	0.0928106	0.761123	-1.06546
ANKRD30BL	0.0597153	0.0854107	0.753134	0.10174	0.627723	-0.26201
UBL5	0.0597015	0.0746269	0.761194	0.104478	0.996355	0.0134393
SERF2	0.0597009	0.13036	0.727832	0.0821066	0.0421262	-2.098
PIP4K2C	0.0596865	0.143326	0.699449	0.0975375	0.00259253	-2.1981
CELF1	0.0596863	0.125518	0.749116	0.0656801	0.000146023	-2.97715
PPP2R5E	0.0596765	0.130353	0.732363	0.0776069	2.03e-05	-3.18785
TXN	0.0596739	0.126901	0.728231	0.0851944	0.144272	-1.89249
MAMDC4	0.059673	0.115692	0.731934	0.0927016	0.65917	-1.26148
FAM206A	0.0596605	0.0942915	0.753192	0.092856	0.759626	-0.826625
MS4A8	0.0596501	0.122209	0.730002	0.0881394	0.0263475	-2.22013
T	0.0596479	0.0963478	0.773893	0.0701114	0.448983	-1.5959
ZC3H13	0.0596281	0.126962	0.736307	0.0771028	0.000692026	-1.86514
ANKRD13B	0.0596084	0.0971319	0.781327	0.0619329	0.29245	-1.65695
VPS72	0.0596065	0.101319	0.761857	0.0772173	0.286703	-1.08343
LOC107984189	0.0596057	0.119797	0.75429	0.0663076	0.125813	-1.61796
STX1A	0.059583	0.112239	0.738382	0.0897969	0.224971	-1.49889
ZFPL1	0.0595778	0.116546	0.742075	0.0818012	0.0400151	-2.12801
ABCE1	0.0595682	0.0313166	0.842084	0.0670309	0.967369	0.110112
WFDC5	0.0595658	0.108695	0.74646	0.0852789	0.352434	-1.45878
TMEM235	0.0595594	0.105176	0.772259	0.0630056	0.132727	-1.87458
RHOQ	0.059558	0.136334	0.732601	0.0715069	0.0500547	-2.07081
ACKR1	0.0595448	0.0980839	0.765166	0.0772057	0.237314	-1.44916
SETD4	0.0595408	0.120419	0.748557	0.0714832	0.00178483	-2.67593
ZNF577	0.0595401	0.0965642	0.764966	0.0789301	0.569845	-1.32574
LONP1	0.0595367	0.291599	0.597938	0.0509263	7.5e-18	-5.82371
ZFP69B	0.0595301	0.103839	0.765117	0.0715139	0.716312	-1.03806
RALB	0.0595226	0.102016	0.777753	0.0607085	0.0703667	-1.99406
NISCH	0.0595127	0.105034	0.754333	0.0811195	0.648702	-1.18115
CASK	0.0595097	0.106549	0.74456	0.0893817	0.203287	-1.38778
RPL36	0.0594896	0.0951111	0.79163	0.0537697	0.616708	-0.933644
RASGRF1	0.0594874	0.113861	0.759409	0.0672418	0.0169014	-2.30755
PTPN7	0.0594833	0.111434	0.770359	0.0587239	0.0580663	-2.03112
HOXB5	0.0594833	0.114206	0.750301	0.0760094	0.521879	-1.12905
TAC4	0.0594829	0.11555	0.740026	0.0849408	0.405876	-1.38888
TNFRSF13B	0.0594805	0.121676	0.759463	0.0593802	0.00104338	-2.74516
UBA2	0.0594742	0.115427	0.762698	0.0624008	0.0918401	-2.29516
NUDT5	0.0594623	0.127631	0.716194	0.0967123	0.276424	-1.18359
KIAA1549L	0.0594526	0.121173	0.749351	0.0700233	0.00341777	-2.56775
SCAI	0.0594319	0.113728	0.743991	0.0828492	0.275325	-1.59486
DEXI	0.0594315	0.132858	0.729532	0.0781788	0.0864558	-1.93452
RHOG	0.0594259	0.0892788	0.764645	0.0866507	0.667603	-0.846809
SMS	0.0594211	0.138888	0.733152	0.0685392	0.00645467	-2.45348
ADIRF	0.0594186	0.10222	0.771088	0.067273	0.0699248	-1.25944
MS4A15	0.0594164	0.115483	0.753922	0.0711787	0.0274592	-2.19334
WFDC1	0.0594153	0.11666	0.738567	0.0853581	0.205437	-1.71307
BPTF	0.0593899	0.0979937	0.768152	0.0744643	0.144471	-1.15395
USP10	0.0593873	0.165344	0.713173	0.0620958	0.0592386	-2.18765
OR4K13	0.059382	0.115928	0.756313	0.068377	0.00831945	-2.41591
TEX45	0.059375	0.11875	0.765625	0.05625	0.0801935	-2.61833
SPDYE4	0.0593645	0.101773	0.75327	0.0855919	0.550905	-1.23049
ZMAT5	0.0593632	0.129606	0.733185	0.0778451	0.182181	-1.77655
DIEXF	0.059355	0.154952	0.722036	0.0636571	0.193499	-1.97251
PAX1	0.0593487	0.0963995	0.771078	0.0731741	0.316917	-1.2248
PEX14	0.0593407	0.104444	0.769732	0.0664839	0.0499337	-2.1635
GSG1L	0.0593402	0.116475	0.746405	0.0777795	0.116335	-1.85043
DGAT2	0.0593351	0.109048	0.758659	0.0729575	0.0375972	-1.49821
FOPNL	0.0593201	0.115914	0.749477	0.0752893	0.0930839	-1.97749
SPP1	0.0593131	0.092934	0.770859	0.0768942	0.620047	-1.22288
ATOH8	0.0593077	0.111262	0.757212	0.0722185	0.566206	-1.19994
CNOT4	0.0593031	0.134507	0.716318	0.0898718	7.05e-05	-3.05133
ROM1	0.0593004	0.138949	0.728578	0.0731727	0.0720312	-2.12403
ASCL3	0.0592928	0.129131	0.71043	0.101146	0.864029	-1.2593
CLDN3	0.0592907	0.121481	0.746675	0.0725535	0.0385649	-2.14526
LOC105378161	0.0592886	0.102456	0.773267	0.0649882	0.478993	-1.40522
LOC79999	0.0592857	0.123426	0.739861	0.0774277	0.0168167	-2.28854
CHIA	0.0592855	0.106765	0.760328	0.0736219	0.0332493	-2.28616
PPP1R32	0.0592815	0.160512	0.707195	0.0730108	0.00165972	-2.64896
JOSD2	0.0592764	0.114458	0.739302	0.0869639	0.497914	-0.975884
SOX18	0.059267	0.134682	0.727599	0.078452	0.135533	-1.82378
OSBPL2	0.0592636	0.134032	0.729017	0.077687	0.000221686	-2.94699
SLC25A45	0.0592585	0.145812	0.714133	0.0807967	0.216167	-1.56158
KIAA0391	0.0592557	0.279391	0.577984	0.0833688	1.6e-24	-6.4844
JPH2	0.0592531	0.106171	0.740665	0.0939117	0.305356	-1.27451
ELL	0.0592437	0.12437	0.719013	0.097374	0.61887	-0.654368
HAS2	0.0592306	0.0835886	0.7982	0.0589811	0.299188	-1.56686
CALR	0.0592295	0.124058	0.71608	0.100632	0.445882	-1.42998
SSB	0.0592264	0.152565	0.709185	0.0790235	0.0516379	-2.26277
nontargeting_TACGTCATTAAGAGTTCAAC	0.059224	0.108237	0.752212	0.0803268	0.0514926	-2.8381
PRKAG3	0.0592119	0.106876	0.758381	0.075532	0.183592	-1.05103
TMEM179B	0.0592099	0.105507	0.756061	0.0792222	0.12538	-1.38435
DAP	0.0591994	0.0832234	0.763565	0.0940119	0.851072	-0.378062
GOSR1	0.0591906	0.128522	0.731863	0.0804243	0.00165309	-2.68041
TSPAN17	0.059185	0.107825	0.750676	0.082314	0.360407	-1.25457
CHRM1	0.0591844	0.0936279	0.769711	0.0774763	0.530719	-1.29488
FPGS	0.0591826	0.131752	0.766218	0.0428466	0.0180196	-2.43464
DUSP21	0.0591627	0.12313	0.736645	0.0810616	0.0203872	-2.27068
ZBTB12	0.0591499	0.134155	0.725901	0.0807944	0.0788905	-2.01097
CCDC113	0.059148	0.113786	0.752526	0.0745398	0.0279508	-2.20375
CDH13	0.0591437	0.0902618	0.771773	0.078822	0.680032	-1.20654
SUSD4	0.0591061	0.111246	0.74752	0.0821275	0.0149864	-1.91118
GOLGA6L4	0.0590997	0.129016	0.740524	0.0713602	0.947846	-1.22597
CD300LF	0.0590918	0.107893	0.757093	0.0759225	0.067964	-2.00133
CCDC117	0.0590782	0.113282	0.744398	0.0832424	0.0644109	-1.67349
CRYAA2	0.0590726	0.114267	0.747318	0.0793422	0.271446	-1.58091
PTH2R	0.0590711	0.0931189	0.763665	0.0841449	0.750309	-0.788007
MDN1	0.0590574	0.139583	0.730977	0.0703827	0.0712286	-2.10235
CCND1	0.0590336	0.105771	0.761107	0.0740883	0.0466165	-1.66069
NLGN3	0.0590298	0.123352	0.744209	0.0734095	0.135551	-1.81192
KCTD2	0.0590267	0.0955296	0.75642	0.089024	0.845011	-0.847493
CCDC78	0.0590181	0.0999577	0.756454	0.0845703	0.631317	-1.16617
KCNJ6	0.0590127	0.124568	0.747019	0.0693998	0.000255921	-2.91616
TOP1	0.0590126	0.0884662	0.781162	0.0713587	0.470329	-1.12084
CDK10	0.0590109	0.118257	0.758222	0.0645101	0.00531989	-2.50197
CTSK	0.0590067	0.102147	0.776177	0.0626694	0.0809306	-1.83904
SPI1	0.0589968	0.114629	0.745729	0.080645	0.171958	-1.80659
RALGAPB	0.0589919	0.126706	0.746162	0.0681404	0.00720269	-2.443
MRGPRD	0.0589914	0.118919	0.737488	0.0846018	0.162483	-1.78952
OR51F2	0.0589853	0.111281	0.744609	0.0851256	0.00771121	-1.40808
SCRN2	0.0589783	0.138155	0.728884	0.0739826	0.042534	-2.28822
DNM1L	0.0589753	0.113459	0.741963	0.0856033	0.847547	-1.02045
CD96	0.0589625	0.109459	0.763086	0.0684926	0.00648223	-2.46164
CD81	0.0589615	0.106909	0.749313	0.084816	0.183084	-1.74889
CBR3	0.0589614	0.1118	0.770889	0.0583503	0.000517345	-2.83349
PITPNA	0.0589447	0.0857502	0.774949	0.0803566	0.232066	-1.10814
PRR19	0.0589435	0.111363	0.7534	0.0762935	0.0253795	-2.20787
CCDC84	0.0589382	0.114879	0.76385	0.062333	0.456256	-1.35421
PANO1	0.0589321	0.0999347	0.777172	0.0639609	0.367471	-1.47323
DAPK2	0.0589292	0.0993166	0.757394	0.0843605	0.792924	-0.982177
CENPS	0.0589286	0.119643	0.764286	0.0571429	0.0944703	-2.16434
CFAP157	0.0589286	0.128571	0.701786	0.110714	0.357577	-1.61962
KLF6	0.0589279	0.114929	0.74371	0.0824331	0.372332	-1.24083
RNASE13	0.0589073	0.112287	0.750756	0.0780496	0.160348	-1.75646
DEFB123	0.0589042	0.116243	0.746402	0.078451	0.150115	-1.7754
WDR90	0.0588735	0.113733	0.752859	0.0745341	0.124992	-1.83438
SYT7	0.058868	0.111653	0.749002	0.0804772	0.186065	-1.71758
HIST3H2A	0.0588649	0.107391	0.756492	0.077252	0.252958	-1.43707
PRAC1	0.0588632	0.0769831	0.799933	0.0642205	0.933879	-0.805804
WDFY1	0.0588621	0.137377	0.718367	0.085394	0.00302717	-2.58585
MPP2	0.0588619	0.11768	0.739765	0.0836936	0.25351	-1.63105
C11orf84	0.0588496	0.0959458	0.77749	0.0677151	0.381786	-0.587482
TRAP1	0.0588452	0.118465	0.742433	0.0802569	0.0171149	-2.18719
PABPC1L2B	0.0588375	0.110786	0.755276	0.0751012	0.106685	-1.89003
ESS2	0.0588235	0.0588235	0.823529	0.0588235	0.896633	-0.330941
RANGAP1	0.0588235	0.12605	0.714286	0.10084	0.643968	-0.95614
RNASE4	0.0588041	0.115821	0.735245	0.0901303	0.182395	-1.72214
EPHB2	0.0588023	0.104817	0.753199	0.0831821	0.270007	-1.61044
UBE2Q2L	0.0587871	0.0810718	0.785204	0.0749367	0.153435	-0.831152
DDX6	0.0587746	0.151848	0.731546	0.0578311	0.129714	-2.03587
OR5B21	0.0587742	0.132642	0.73487	0.0737138	0.00312854	-2.56241
SULT1A4	0.0587636	0.118868	0.738846	0.0835222	0.00683163	-2.22716
TMEM106B	0.0587594	0.118471	0.731824	0.0909457	0.114266	-1.84678
OR4C3	0.0587587	0.10747	0.744456	0.0893154	0.47683	-1.43373
CDYL2	0.0587577	0.129342	0.737011	0.0748894	0.0194008	-2.26629
FAM133B	0.0587571	0.136723	0.713559	0.0909605	0.264332	-1.64737
IQSEC1	0.0587524	0.098696	0.763362	0.0791892	0.350917	-1.24454
MEAF6	0.0587436	0.136469	0.727524	0.0772636	0.00435708	-2.53753
MS4A1	0.0587391	0.120385	0.715069	0.105807	0.4586	-1.37932
AQP5	0.0587202	0.086787	0.75787	0.0966227	0.730282	-0.0914536
HSFX2	0.0587124	0.100452	0.741033	0.0998028	0.472357	-0.892875
PIP4P1	0.0587045	0.163968	0.716599	0.0607287	0.000322084	-4.47429
PCDHGB7	0.0587006	0.132291	0.727105	0.0819038	0.0113106	-2.36372
IL17RA	0.0586977	0.130505	0.729749	0.0810481	0.111389	-1.8933
PCDH9	0.058665	0.110444	0.756591	0.0743005	0.0452723	-1.6316
SLCO4A1	0.0586553	0.110618	0.76097	0.0697571	0.378279	-1.69818
HOXB7	0.0586535	0.13325	0.727607	0.0804897	0.0219486	-2.26919
DLX3	0.0586477	0.115259	0.740059	0.0860344	0.0626092	-1.71445
SPOP	0.058631	0.127468	0.74516	0.0687409	0.11605	-1.92957
DLG5	0.0586161	0.102751	0.739705	0.0989284	0.768668	-0.802712
PSMB6	0.0586019	0.0946328	0.782884	0.0638809	0.80166	-0.989672
LOC105375112	0.0585939	0.108815	0.765997	0.0665936	0.39414	-1.45053
MRPS6	0.0585852	0.249602	0.618615	0.0731978	3.41e-25	-6.37535
AARSD1	0.0585849	0.115005	0.742657	0.0837527	0.673313	-1.26313
LOC107984124	0.0585781	0.12681	0.749678	0.0649336	0.00199311	-2.64855
SPIN3	0.0585738	0.107756	0.751338	0.0823319	0.0794844	-1.94554
TSNAXIP1	0.0585671	0.125369	0.731346	0.0847179	0.0732723	-1.97321
NPIPB15	0.0585624	0.0932369	0.758907	0.089294	0.925878	-0.82819
DCDC1	0.0585512	0.0827551	0.792619	0.0660745	0.439207	-0.900777
SLC6A2	0.0585444	0.115861	0.756885	0.0687098	0.0332161	-2.16302
CXorf36	0.0585433	0.112107	0.737632	0.0917184	0.193255	-1.69077
HAS3	0.0585426	0.123665	0.741128	0.0766645	0.00355631	-2.56151
GPR156	0.0585351	0.103978	0.762906	0.0745809	0.226379	-1.70576
GABRD	0.0585205	0.108282	0.762337	0.0708608	0.0323295	-2.15192
ZNF195	0.0585177	0.112181	0.743383	0.0859191	0.314789	-1.55788
USP17L25	0.0585003	0.122818	0.768908	0.0497738	0.252765	-1.71909
GAGE1	0.0585003	0.0954783	0.758533	0.0874884	0.424152	-0.865589
PXMP4	0.0584983	0.143402	0.735191	0.0629086	0.0236498	-1.92837
SETD5	0.0584956	0.12502	0.734782	0.0817025	0.00566722	-2.47134
STX18	0.0584883	0.0878264	0.774291	0.0793944	0.790847	-0.733743
APOH	0.0584854	0.097479	0.768421	0.0756143	0.452374	-1.3946
CCDC85C	0.0584846	0.113135	0.738657	0.0897238	0.157194	-1.20146
EMG1	0.0584778	0.121444	0.741443	0.0786345	0.233035	-1.14064
ISL1	0.0584762	0.102865	0.728849	0.109809	0.922442	-0.630663
PRPSAP1	0.0584757	0.0850462	0.774895	0.081583	0.29374	-0.973551
ZP2	0.0584661	0.11035	0.74344	0.0877441	0.388559	-1.52573
HSFX3	0.058458	0.100304	0.759653	0.0815851	0.634887	-1.19709
C11orf16	0.0584558	0.117744	0.740427	0.0833732	0.344131	-1.57574
CENPH	0.0584526	0.0969382	0.750795	0.0938139	0.898931	-0.553192
ACAD10	0.0584512	0.106871	0.750874	0.0838035	0.291132	-1.39778
YBEY	0.0584489	0.116172	0.732457	0.0929219	0.353751	-1.47331
DUSP3	0.0584376	0.106918	0.7561	0.0785437	0.273497	-1.49558
RNF138	0.058437	0.109606	0.761653	0.0703033	0.184585	-1.77002
ADARB1	0.0584359	0.116878	0.743493	0.0811928	0.0368984	-2.13459
SUPT3H	0.0584275	0.123011	0.736532	0.0820289	0.10389	-1.94069
FAM92A	0.0584192	0.161512	0.714777	0.0652921	0.0140026	-3.37071
TFF3	0.0584171	0.114304	0.751145	0.0761338	0.0716649	-1.85399
CCDC188	0.0584164	0.0982835	0.703119	0.140181	0.920879	0.650155
SLC7A4	0.0584099	0.102499	0.76068	0.0784116	0.46575	-1.31611
LOC105372824	0.0584092	0.112207	0.747094	0.0822897	0.247263	-1.65004
TMEM189-UBE2V1	0.0584003	0.125321	0.758584	0.0576943	0.000249303	-2.91962
CCBL1	0.0583955	0.0972451	0.763106	0.0812533	0.753431	-1.10383
ALDH3B2	0.0583877	0.121802	0.705687	0.114123	0.931017	-0.8465
XPOT	0.0583852	0.121247	0.750746	0.0696219	0.121333	-1.84742
LOC107987070	0.0583757	0.119424	0.757649	0.0645506	0.128823	-2.03582
PSKH1	0.0583735	0.129016	0.747848	0.064762	7.74e-05	-3.04419
P2RX2	0.0583641	0.0982123	0.786022	0.0574017	0.456419	-1.46989
KRT15	0.0583604	0.130939	0.745608	0.0650926	0.0937751	-1.91727
RAG1	0.0583601	0.10042	0.749987	0.0912328	0.563317	-1.22175
ZNF768	0.0583554	0.120028	0.753662	0.067955	0.0760321	-2.01743
KCNS1	0.0583446	0.136211	0.722647	0.082798	0.0898773	-2.01199
PRB2	0.0583357	0.0784341	0.778657	0.0845736	0.956914	-0.632879
MARF1	0.0583333	0.108333	0.691667	0.141667	0.962579	0.131512
OR4F4	0.0583293	0.139578	0.749681	0.0524117	0.0245091	-2.22234
C19orf47	0.0583122	0.13022	0.728497	0.0829717	0.0546593	-1.61694
ZMYND8	0.0582912	0.128934	0.7418	0.070975	0.0419442	-2.10576
GJD3	0.0582809	0.116913	0.753739	0.0710665	0.157248	-1.91524
FAM157B	0.0582675	0.129498	0.714337	0.0978976	0.432752	-1.50482
FSCN1	0.0582657	0.0897933	0.784034	0.0679068	0.686834	-1.27958
DHX33	0.058257	0.243024	0.649888	0.0488313	2.26e-08	-3.84811
EEF1AKMT3	0.0582524	0.0679612	0.786408	0.0873786	0.96813	-0.112493
R3HDM4	0.0582485	0.119658	0.740496	0.0815978	0.218202	-1.66478
CST8	0.0582151	0.111755	0.755689	0.0743408	0.00535413	-2.49197
TPRG1L	0.0582128	0.125296	0.744136	0.0723545	0.00119198	-2.72793
KHSRP	0.0582101	0.122993	0.737962	0.0808342	0.352281	-1.4726
PRDM15	0.0582085	0.115682	0.749855	0.0762542	0.0616674	-1.99039
MUL1	0.058202	0.116731	0.748815	0.0762523	0.0787233	-1.95566
nontargeting_TGGCCACGAATTCCGCCGCC	0.0582011	0.102293	0.757496	0.0820106	0.17392	-2.17079
TFAM	0.0581957	0.16188	0.698101	0.0818224	0.000369252	-2.87966
NHLRC4	0.0581943	0.0897489	0.770244	0.0818127	0.659618	-1.09187
PRKD2	0.0581927	0.114325	0.733991	0.0934913	0.474294	-1.3542
SPO11	0.0581887	0.122118	0.745708	0.073985	0.120025	-1.93128
FAM161B	0.0581872	0.11823	0.745933	0.0776497	0.132364	-1.88882
PAPOLB	0.0581862	0.126912	0.745031	0.0698711	0.00785424	-2.42772
MKNK2	0.0581857	0.0973088	0.765883	0.0786225	0.737735	-1.13416
CT47A8	0.0581827	0.120617	0.745804	0.075396	0.186605	-1.88002
ZNF169	0.0581774	0.106716	0.748853	0.0862538	0.265444	-1.01717
TOM1L2	0.0581637	0.105269	0.762694	0.0738735	0.349185	-1.49135
RIOX1	0.0581614	0.129456	0.73546	0.0769231	0.0575805	-2.78283
NTSR1	0.0581584	0.116186	0.738373	0.0872823	0.335089	-1.51322
TSHR	0.0581467	0.112943	0.754173	0.0747371	0.0462459	-2.09083
JAKMIP1	0.0581462	0.104742	0.758792	0.0783199	0.515068	-1.29109
ANKS4B	0.058138	0.110106	0.755203	0.0765533	0.0728358	-2.36903
CEP164	0.0581379	0.123388	0.738905	0.0795685	0.0644642	-2.10715
PMVK	0.0581356	0.0938435	0.729507	0.118514	0.953488	0.0454506
RRP9	0.0581289	0.147499	0.716095	0.0782773	0.202118	-1.48818
DPPA3	0.0581193	0.10059	0.774316	0.0669749	0.234513	-1.55487
GAN	0.0581168	0.127522	0.727048	0.0873128	0.0369674	-2.13131
THSD7B	0.0581138	0.0980667	0.75894	0.0848796	0.869645	-1.15348
OR52B4	0.0581098	0.108243	0.746036	0.0876117	0.259924	-1.51505
TGIF2-C20ORF24	0.0580961	0.110423	0.732674	0.0988068	0.555263	-1.26636
LOC102723971	0.0580778	0.111667	0.735214	0.0950412	0.695842	-1.06478
C11orf88	0.0580731	0.120793	0.746938	0.0741954	0.0338295	-2.15073
CAPRIN1	0.0580685	0.138613	0.733154	0.0701639	0.0117144	-2.36816
PLA2G3	0.0580651	0.12115	0.738028	0.0827563	0.324765	-1.50338
ROPN1L	0.0580619	0.105718	0.760052	0.0761681	0.282571	-1.56227
C4orf46	0.05806	0.0989645	0.766095	0.0768801	0.68289	-1.13072
TTLL5	0.0580573	0.103744	0.759728	0.0784712	0.57707	-1.21507
LOC107986726	0.0580561	0.124974	0.723276	0.0936934	0.191313	-1.70351
ETV6	0.0580469	0.0888281	0.785057	0.0680684	0.374875	-0.66726
CWC25	0.0580398	0.125348	0.740463	0.0761491	0.0526339	-1.73666
PRDX3	0.0580389	0.102418	0.755851	0.0836925	0.50653	-1.31065
TMEM258	0.058037	0.163067	0.705933	0.0729628	0.0855046	-1.98743
PCDHB13	0.0580296	0.106778	0.763918	0.0712742	0.195131	-1.75875
CDC6	0.0580265	0.0804222	0.788079	0.0734727	0.769438	-0.756677
DGKK	0.0580154	0.0944078	0.755577	0.0919993	0.828807	-0.892382
ARL6IP1	0.0580132	0.110751	0.726757	0.104479	0.901417	-0.756996
C5orf38	0.058009	0.119917	0.747899	0.0741747	0.0584927	-2.03073
CBWD3	0.0580065	0.085512	0.775327	0.0811547	0.828128	-0.499742
ADNP	0.0579953	0.127071	0.725124	0.089809	0.0675201	-2.08628
BBOX1	0.0579901	0.105815	0.770234	0.0659607	0.116388	-1.86692
GFAP	0.0579877	0.12428	0.745962	0.0717698	0.29331	-1.43812
SLC3A2	0.0579863	0.109622	0.745847	0.0865451	0.197585	-1.16998
KCNE1B	0.0579845	0.137719	0.746224	0.0580728	0.000151997	-3.6998
SRMS	0.057974	0.114781	0.742163	0.0850827	0.289223	-1.70333
TTC39C	0.0579715	0.121697	0.742354	0.0779775	0.00824632	-2.43232
CDK11B	0.0579714	0.0951358	0.772183	0.0747099	0.736473	-0.719897
GINS2	0.057971	0.0434783	0.797101	0.101449	0.849531	0.459621
LOC112268003	0.057971	0.115942	0.724638	0.101449	0.810802	-0.56237
KRTAP4-2	0.0579645	0.111221	0.759861	0.0709528	0.199144	-1.22387
SLC25A19	0.0579576	0.106632	0.748238	0.0871724	0.777962	-1.03749
EMSY	0.0579572	0.124149	0.733393	0.0845004	0.100554	-1.954
TTPAL	0.0579545	0.109735	0.75978	0.0725298	0.0400553	-2.04285
PSPN	0.0579533	0.0966884	0.765994	0.0793639	0.472672	-1.3897
RAD51C	0.0579527	0.134425	0.744642	0.0629796	0.00212493	-2.64296
FBRS	0.057952	0.099671	0.762995	0.0793817	0.224138	-1.65993
SUGT1	0.0579464	0.115742	0.695804	0.130508	0.989693	-0.253204
LRP10	0.0579387	0.12816	0.744728	0.0691734	0.14078	-1.85158
LOC107984832	0.0579315	0.105548	0.76172	0.0748002	0.365028	-1.44494
CFAP20	0.0578929	0.144308	0.683231	0.114569	0.777936	-0.96995
LOC107984820	0.0578878	0.116703	0.753459	0.0719505	0.00941492	-2.39829
NUP133	0.0578794	0.146115	0.748112	0.047894	0.128595	-1.89653
TVP23C-CDRT4	0.0578783	0.141443	0.740609	0.0600702	6.22e-07	-3.5536
TMEM204	0.0578684	0.11837	0.746998	0.0767628	0.00026791	-2.24523
FAM199X	0.0578673	0.101832	0.741049	0.0992519	0.831338	-0.868773
MAT2A	0.0578668	0.141991	0.717447	0.0826957	0.105267	-1.62231
OR51B6	0.0578542	0.137424	0.724601	0.0801206	0.0788571	-1.95605
DUSP23	0.0578418	0.101212	0.75466	0.0862868	0.872004	-1.10009
KIAA1683	0.0578291	0.102209	0.778716	0.0612463	0.0989741	-2.14449
SGSM2	0.0578225	0.0943786	0.781675	0.0661236	0.31943	-1.26473
MSANTD3-TMEFF1	0.0578189	0.0911883	0.787755	0.0632381	0.162671	-1.74825
FOXD4L1	0.0578166	0.0781153	0.777259	0.0868091	0.411863	-0.216998
B3GNT2	0.0578135	0.113899	0.725534	0.102754	0.760956	-1.03889
TRIO	0.0578131	0.103087	0.754198	0.0849018	0.691263	-1.34683
MAN2B1	0.0578096	0.105795	0.755394	0.0810008	0.00485237	-1.4166
STT3B	0.0578053	0.123978	0.740202	0.0780143	0.0216782	-2.24861
RABGEF1	0.0578008	0.121271	0.75182	0.0691075	0.00396863	-2.54418
RELB	0.0577815	0.100182	0.764987	0.0770495	0.539053	-1.30188
LDOC1L	0.057774	0.114698	0.75446	0.0730671	0.0233432	-3.1765
CACNA2D1	0.0577696	0.118325	0.742713	0.0811926	0.113082	-1.85232
MMP9	0.0577663	0.109815	0.770856	0.0615624	0.125883	-1.84885
TERF2	0.0577617	0.137184	0.743682	0.0613718	0.0649729	-2.72411
UQCR10	0.0577605	0.311577	0.561296	0.0693667	1.48e-18	-6.6711
SLC30A10	0.0577571	0.105496	0.743777	0.0929705	0.667306	-0.777199
[truncated: 18,780 more rows]
